# Supplementary material for: Changes in life history parameters and transcriptome profile of Serangium japonicum associated with feeding on natural prey (Bemisia tabaci) and alternate host (Corcyra cephalonica eggs)
Source: BMC Genomics. 2023 Mar 14;24:112. doi: 10.1186/s12864-023-09182-y (PMC10015737; doi:10.1186/s12864-023-09182-y)
Supplement: Supplementary file 1 — Additional file 1. [file 12864_2023_9182_MOESM1_ESM.xlsx]

## Sheet: Additional file 1A
The number of Illumina raw and processed reads produced per RNA-Seq library from S. japonicum feeding on B. tabaci and C. cephalonica eggs.
Sample	Raw reads	Raw bases	Clean reads	Clean bases	Error rate(%)	Q20(%)	Q30(%)	GC content(%)
RME1	53125656	8021974056	52692346	7846521118	0.0227	99.02	96.48	41.79
RME2	53353334	8056353434	52902978	7893735790	0.0226	99.05	96.55	41.04
RME3	51764674	7816465774	51268540	7648870435	0.0228	98.98	96.35	40.79
W1	55042704	8311448304	54651394	8129659951	0.0227	99.02	96.47	40.41
W2	43833598	6618873298	43415404	6445163978	0.0229	98.95	96.23	40.91
W3	46489998	7019989698	46072386	6854424474	0.0227	99.01	96.47	41.54

## Sheet: Additional file 1B
Summary of assembled contigs, transcripts and unigenes obtained from the combined six transcriptome libraries of S. japonicum.
Type	Unigene	Transcript
Total number	30164	46183
Total base	30423131	49187639
Largest length (bp)	21349	21349
Smallest length (bp)	201	201
Average length (bp)	1008.59	1065.06
N50 length (bp)	1892	1856
E90N50 length (bp)	2238	2060
Fragment mapped percent(%)	81.785	88.338
GC percent (%)	34.78	34.97
TransRate score	0.39561	0.42236
BUSCO score	C:98.2%[S:94.9%;D:3.3%]	C:98.2%[S:94.9%;D:3.3%]

## Sheet: Additional file 1C
The length distribution of S. japonicum unigenes.
Length	Number of Unigene	Percent of Unigene
200~500	15286	0.51
501~1000	5564	0.18
1001~1500	3008	0.1
1501~2000	2119	0.07
2001~2500	1362	0.05
2501~3000	838	0.03
3001~3500	572	0.02
3501~4000	414	0.01
4001~4500	286	0.01
>4500	715	0.02

## Sheet: Additional file 1D
Correlation matrix analysis for multiple biological replicates obtained from RNA-Seq libraries prepared from S. japonicum feeding on B. tabaci and C. cephalonica eggs.
	W3	W1	W2	RME2	RME1	RME3
W3	1	0.997	0.998	0.989	0.992	0.998
W1	0.997	1	0.998	0.986	0.988	0.996
W2	0.998	0.998	1	0.988	0.989	0.997
RME2	0.989	0.986	0.988	1	0.997	0.993
RME1	0.992	0.988	0.989	0.997	1	0.995
RME3	0.998	0.996	0.997	0.993	0.995	1

## Sheet: Additional file 1E
Summary of integrated annotations of differentially expressed genes.
	Exp_Unigene number(percent)	Exp_Transcript number(percent)	All_Unigene number(percent)	All_Transcript number(percent)
GO	11922(0.4078)	19287(0.4289)	12038(0.3991)	19473(0.4216)
KEGG	8104(0.2772)	13050(0.2902)	8176(0.2711)	13167(0.2851)
COG	13885(0.4749)	22500(0.5003)	14026(0.465)	22718(0.4919)
NR	15017(0.5136)	24441(0.5435)	15193(0.5037)	24707(0.535)
Swiss-Prot	10808(0.3697)	17314(0.385)	10887(0.3609)	17450(0.3778)
Pfam	12022(0.4112)	19214(0.4273)	12106(0.4013)	19357(0.4191)
Total_anno	15644(0.5351)	25281(0.5622)	15837(0.525)	25571(0.5537)
Total	29236(1)	44971(1)	30164(1)	46183(1)
