# Supplementary material for: Changes in life history parameters and transcriptome profile of Serangium japonicum associated with feeding on natural prey (Bemisia tabaci) and alternate host (Corcyra cephalonica eggs)
Source: BMC Genomics. 2023 Mar 14;24:112. doi: 10.1186/s12864-023-09182-y (PMC10015737; doi:10.1186/s12864-023-09182-y)
Supplement: Supplementary file 2 — Additional file 2. [file 12864_2023_9182_MOESM2_ESM.xlsx]

## Sheet: 2A
The list of differentially expressed genes of S. japonicum feeding on C. cephalonica eggs.
Gene_id	NR description	FC(RME/W)	Log2FC(RME/W)	Pvalue	Padjust	Significant	Regulate	W1	W2	W3	RME1	RME2	RME3	W	RME
TRINITY_DN27101_c0_g1	PREDICTED: LOW QUALITY PROTEIN: membrane-bound alkaline phosphatase-like [Aethina tumida]	29.976	4.90573	7.07402e-27	9.85058e-23	yes	up	2.1	1.87	2.25	46.2	117.93	20.21	2.07333	61.4467
TRINITY_DN12561_c0_g1	hypothetical protein BDFB_000534 [Asbolus verrucosus]	7.722	2.94904	1.66544e-22	1.15956e-18	yes	up	1.59	1.4	0.85	10.83	9.71	8.44	1.28	9.66
TRINITY_DN4673_c0_g1	uncharacterized protein LOC108908959 [Anoplophora glabripennis] >ATL75738.1 hypothetical protein [Anoplophora glabripennis]	9.462	3.24215	7.02536e-18	3.26094e-14	yes	up	193.73	147.34	151.85	1624.54	2399.26	586.87	164.307	1536.89
TRINITY_DN4004_c0_g1		10.161	3.34499	1.06443e-17	3.70555e-14	yes	up	8.83	9.59	9.89	108.96	152.13	36.27	9.43667	99.12
TRINITY_DN4963_c0_g1	PREDICTED: zinc metalloproteinase nas-13 [Tribolium castaneum] >EFA05101.1 Dorsal-ventral patterning protein tolloid-like Protein [Tribolium castaneum]	17.205	4.10472	7.22496e-13	2.01215e-09	yes	up	1.6	1.1	1.14	24.64	36.82	4.24	1.28	21.9
TRINITY_DN4250_c1_g1		4.375	2.12926	3.80731e-10	8.83613e-07	yes	up	111.79	37.08	50.44	333.23	191.75	285.5	66.4367	270.16
TRINITY_DN7417_c0_g1	uncharacterized protein BDFB_004016 [Asbolus verrucosus]	4.802	2.26372	5.0049e-10	9.95618e-07	yes	up	169.57	98.22	114.79	762.09	784.33	278.66	127.527	608.36
TRINITY_DN7659_c0_g1		6.863	2.77892	6.12857e-10	1.06675e-06	yes	up	27.3	14	60	310.56	267.04	121.76	33.7667	233.12
TRINITY_DN10043_c0_g2	phosphomethylethanolamine N-methyltransferase [Diaphorina citri] >XP_008486672.1 phosphomethylethanolamine N-methyltransferase isoform X1 [Diaphorina citri] >XP_026688370.1 phosphomethylethanolamine N-methyltransferase isoform X2 [Diaphorina citri] >AIG94926.1 farnesoic acid o-methyltransferase [Diaphorina citri]	15.221	3.92796	1.33766e-09	2.06966e-06	yes	up	0.19	0.24	0.23	3.37	1.68	4.74	0.22	3.26333
TRINITY_DN11603_c0_g1		2.398	1.26164	1.50555e-09	2.09648e-06	yes	up	542.37	409.48	464.79	970.63	1244.48	1151.48	472.213	1122.2
TRINITY_DN3071_c0_g1	PREDICTED: stearoyl-CoA desaturase 5 [Musca domestica] >XP_019890985.1 PREDICTED: stearoyl-CoA desaturase 5 [Musca domestica]	3.179	1.66837	2.37415e-09	3.00546e-06	yes	up	31.1	28.5	24.12	103.47	104.05	53.15	27.9067	86.89
TRINITY_DN1154_c0_g1	arylsulfatase B-like [Leptinotarsa decemlineata]	4.522	2.17691	5.68349e-09	6.59522e-06	yes	up	3.86	2.7	2.64	16.46	19.72	6.75	3.06667	14.31
TRINITY_DN3687_c0_g1	Perilipin domain containing protein [Asbolus verrucosus]	2.839	1.50523	7.43404e-09	7.963e-06	yes	up	37.18	24.85	26.17	93.78	87.27	65.03	29.4	82.0267
TRINITY_DN4732_c0_g1	odorant binding protein 22 [Holotrichia oblita]	4.968	2.31265	9.36274e-09	9.21835e-06	yes	up	459.23	137.04	404.3	2453.93	1343.15	1094.29	333.523	1630.46
TRINITY_DN5447_c0_g1	protein takeout-like [Agrilus planipennis]	4.294	2.10248	9.93e-09	9.21835e-06	yes	up	68.34	59.97	41.46	322.36	293.25	100.9	56.59	238.837
TRINITY_DN21474_c0_g1	PREDICTED: lipase 1-like isoform X1 [Nicrophorus vespilloides]	3.083	1.62416	1.09711e-08	9.25153e-06	yes	up	15.17	11.34	11.52	37.55	51.08	26.71	12.6767	38.4467
TRINITY_DN843_c0_g1	myrosinase 1-like [Anoplophora glabripennis]	2.958	1.56479	1.18139e-08	9.25153e-06	yes	up	14.4	8.54	23.59	59.71	49.45	48.07	15.51	52.41
TRINITY_DN1532_c0_g1		2.727	1.44739	1.19589e-08	9.25153e-06	yes	up	107.17	88.8	122.22	308.21	345.8	199.24	106.063	284.417
TRINITY_DN6779_c0_g1		5.414	2.43677	3.17602e-08	2.30129e-05	yes	up	10.68	3.56	5.14	35.39	49.63	19.26	6.46	34.76
TRINITY_DN3697_c0_g2	(11Z)-hexadec-11-enoyl-CoA conjugase-like [Agrilus planipennis] >XP_025834021.1 (11Z)-hexadec-11-enoyl-CoA conjugase-like [Agrilus planipennis]	2.891	1.53169	3.30526e-08	2.30129e-05	yes	up	21.71	12.95	15.96	55.28	52.11	36.41	16.8733	47.9333
TRINITY_DN684_c0_g2	glucose dehydrogenase [FAD, quinone]-like [Anoplophora glabripennis]	2.584	1.3696	4.35882e-08	2.89031e-05	yes	up	15.04	13.22	13.77	44.08	37.69	26.66	14.01	36.1433
TRINITY_DN3791_c0_g1	PREDICTED: aromatic-L-amino-acid decarboxylase [Tribolium castaneum] >EFA03414.1 Aromatic-L-amino-acid decarboxylase-like Protein [Tribolium castaneum]	3.763	1.91184	6.15692e-08	3.89705e-05	yes	up	45.2	33.6	77.62	269.5	198.72	103.42	52.14	190.547
TRINITY_DN5520_c0_g1		5.289	2.40296	6.75225e-08	4.08804e-05	yes	up	12.64	8.78	6.36	41.83	62.47	20.47	9.26	41.59
TRINITY_DN22047_c0_g4		2.52	1.33325	1.52022e-07	8.82043e-05	yes	up	3485.87	1911.8	2876.28	6357.19	8046.97	6295.72	2757.98	6899.96
TRINITY_DN9105_c0_g2	PREDICTED: phosphoenolpyruvate carboxykinase [GTP] isoform X1 [Tribolium castaneum] >KYB26254.1 Phosphoenolpyruvate carboxykinase [GTP]-like Protein [Tribolium castaneum]	4.263	2.09178	1.66894e-07	9.29598e-05	yes	up	61.68	81.04	112.52	520.87	145.16	371.73	85.08	345.92
TRINITY_DN4163_c0_g3	cytochrome P450 9Z4 [Tribolium castaneum] >EFA09242.1 cytochrome P450 9Z4 [Tribolium castaneum]	3.753	1.90797	2.00657e-07	0.000107467	yes	up	10.35	10.66	5.46	24.59	52.27	20.77	8.82333	32.5433
TRINITY_DN6166_c0_g1	PREDICTED: LOW QUALITY PROTEIN: epoxide hydrolase 4-like [Aethina tumida]	4.628	2.21025	3.31366e-07	0.000165517	yes	up	3	1.64	2.04	10.36	15.04	5.12	2.22667	10.1733
TRINITY_DN4977_c0_g1	uncharacterized protein LOC111511095 [Leptinotarsa decemlineata]	2.676	1.42009	3.32817e-07	0.000165517	yes	up	10.54	6.62	6.26	23.38	20.31	17.75	7.80667	20.48
TRINITY_DN10043_c0_g1		2.074	1.05236	3.88712e-07	0.000186649	yes	up	8862.02	2336.26	4197.42	11949.7	3548.37	7204.54	5131.9	7567.54
TRINITY_DN4311_c0_g1	putative fatty acyl-CoA reductase CG5065 [Leptinotarsa decemlineata]	3.681	1.88011	5.25611e-07	0.000243971	yes	up	3.37	2.18	3.41	56.29	10.42	6.25	2.98667	24.32
TRINITY_DN3823_c0_g1	uncharacterized protein LOC108917127 [Anoplophora glabripennis]	3.226	1.68963	6.37732e-07	0.000286465	yes	up	50.44	22.96	44.81	152.7	146.87	76.01	39.4033	125.193
TRINITY_DN25306_c0_g1	alpha-tocopherol transfer protein-like [Anoplophora glabripennis]	2.431	1.28167	6.6888e-07	0.000291067	yes	up	14.17	14.61	9.74	27.03	35.56	30.93	12.84	31.1733
TRINITY_DN5127_c0_g1	PREDICTED: multidrug resistance-associated protein 4 [Tribolium castaneum] >EFA04142.2 putative multidrug resistance-associated protein lethal(2)03659-like Protein [Tribolium castaneum]	2.358	1.23774	9.00414e-07	0.000375989	yes	up	4.18	3.2	4.39	10.88	8.58	7.71	3.92333	9.05667
TRINITY_DN9470_c0_g1	reverse transcriptase [Lasius niger]	0.169	-2.56254	9.18033e-07	0.000375989	yes	down	1.91	0.7	1.91	0.33	0.23	0.2	1.50667	0.253333
TRINITY_DN701_c0_g2		2.925	1.54827	1.02435e-06	0.00038532	yes	up	325.73	152.93	240.98	771.79	838.67	471.96	239.88	694.14
TRINITY_DN4140_c0_g1	1,4-alpha-glucan-branching enzyme [Coleomegilla maculata] >QBS17037.1 1,4-alpha-glucan-branching enzyme [Coleomegilla maculata]	2.855	1.5137	1.02441e-06	0.00038532	yes	up	46.68	43	35.82	115.47	172.21	64.38	41.8333	117.353
TRINITY_DN7665_c0_g1	PREDICTED: LOW QUALITY PROTEIN: fatty acid synthase-like, partial [Aethina tumida]	4.349	2.12081	1.03178e-06	0.00038532	yes	up	2.07	1.45	1.45	8.65	10.27	2.37	1.65667	7.09667
TRINITY_DN18961_c0_g1	integrin beta-PS, partial [Asbolus verrucosus]	2.856	1.51384	1.0515e-06	0.00038532	yes	up	2.33	2.13	2.42	7.69	4.47	7	2.29333	6.38667
TRINITY_DN2984_c0_g1	PREDICTED: probable transaldolase [Tribolium castaneum] >EEZ98187.1 putative transaldolase-like Protein [Tribolium castaneum]	2.299	1.20103	1.09191e-06	0.00038987	yes	up	93.64	81.78	82.65	200.68	247.38	134.39	86.0233	194.15
TRINITY_DN23644_c0_g1	apolipophorin, partial [Asbolus verrucosus]	23.347	4.54515	1.74982e-06	0.000609155	yes	up	0.12	0	0.07	2.16	1.82	0.47	0.0633333	1.48333
TRINITY_DN5872_c0_g1	apolipophorin, partial [Asbolus verrucosus]	2.893	1.53268	2.02104e-06	0.000686415	yes	up	27.34	24.39	44.14	112.23	104.28	70.3	31.9567	95.6033
TRINITY_DN439_c0_g1	juvenile hormone esterase isoform B [Harmonia axyridis]	2.758	1.46354	2.1947e-06	0.000727648	yes	up	18.37	10.91	12.92	40.36	53.87	23.65	14.0667	39.2933
TRINITY_DN17914_c0_g1	PREDICTED: cytochrome P450 6k1 isoform X1 [Tribolium castaneum] >XP_008194912.1 PREDICTED: cytochrome P450 6k1 isoform X1 [Tribolium castaneum] >XP_015835337.1 PREDICTED: cytochrome P450 6k1 isoform X2 [Tribolium castaneum] >EFA12855.1 cytochrome P450 345B1 [Tribolium castaneum]	2.463	1.30049	2.33194e-06	0.000738007	yes	up	16.2	10.9	14.09	41.52	33.79	24.19	13.73	33.1667
TRINITY_DN17256_c1_g1	tyrosine aminotransferase [Anoplophora glabripennis]	4.054	2.01926	2.62672e-06	0.000812823	yes	up	23.71	16.12	12.17	60.6	122.42	25.02	17.3333	69.3467
TRINITY_DN5872_c0_g2	apolipophorins [Anoplophora glabripennis]	8.911	3.15559	2.76615e-06	0.000837363	yes	up	4.15	2.43	5.59	58.19	35.79	12.59	4.05667	35.5233
TRINITY_DN5852_c0_g1	yellow-e3, partial [Asbolus verrucosus]	2.839	1.50527	3.06315e-06	0.00090754	yes	up	3.24	3.59	3.42	7.34	12.8	8.4	3.41667	9.51333
TRINITY_DN26247_c1_g1	uncharacterized protein LOC114326951 isoform X2 [Diabrotica virgifera virgifera]	4.184	2.06497	3.17389e-06	0.000920759	yes	up	13.88	7.58	12.03	68.84	43.19	25.06	11.1633	45.6967
TRINITY_DN3069_c0_g1	PREDICTED: LOW QUALITY PROTEIN: elongation of very long chain fatty acids protein AAEL008004-like [Aethina tumida] >XP_019879714.1 PREDICTED: elongation of very long chain fatty acids protein AAEL008004-like [Aethina tumida]	2.783	1.47676	3.359e-06	0.000954573	yes	up	10.4	6.68	6.75	25.55	25.41	14.24	7.94333	21.7333
TRINITY_DN17932_c0_g1	uncharacterized protein BDFB_004016 [Asbolus verrucosus]	2.569	1.36123	3.74754e-06	0.00104369	yes	up	42.43	32.67	20.73	77.46	95.51	64.46	31.9433	79.1433
TRINITY_DN2023_c0_g1	PREDICTED: 3-ketoacyl-CoA thiolase, mitochondrial [Tribolium castaneum] >EFA05913.1 3-ketoacyl-CoA thiolase, mitochondrial-like Protein [Tribolium castaneum]	2.409	1.2683	4.31129e-06	0.0011768	yes	up	24.36	19.25	17.14	45.34	64.45	34	20.25	47.93
TRINITY_DN335_c0_g1	DUF3421 domain containing protein, partial [Asbolus verrucosus]	2.937	1.55414	4.39451e-06	0.0011768	yes	up	7.68	4.12	6.67	17.74	24.06	11.91	6.15667	17.9033
TRINITY_DN14513_c0_g3	sorbitol dehydrogenase-like [Diabrotica virgifera virgifera]	2.883	1.52772	4.56176e-06	0.00119854	yes	up	242.92	172.69	188.08	508.46	905.36	303.2	201.23	572.34
TRINITY_DN2839_c0_g1	PREDICTED: inter-alpha-trypsin inhibitor heavy chain H4 isoform X2 [Tribolium castaneum] >EFA04008.2 Inter-alpha-trypsin inhibitor heavy chain H4-like Protein [Tribolium castaneum]	2.358	1.2376	5.28568e-06	0.00136302	yes	up	23.73	24.29	26.01	36.45	77.44	48.33	24.6767	54.0733
TRINITY_DN1450_c0_g1		2.618	1.38847	5.58186e-06	0.00141322	yes	up	19.35	14.77	21.42	52.18	58.31	32.88	18.5133	47.79
TRINITY_DN10732_c0_g1		0.009	-6.80769	5.79533e-06	0.00144107	yes	down	28.38	24.23	19.69	0	0	0	24.1	0
TRINITY_DN306_c0_g1	DUF3421 domain containing protein, partial [Asbolus verrucosus]	2.789	1.47952	6.03308e-06	0.00147387	yes	up	28.45	33.71	19.42	61.58	57.32	42.46	27.1933	53.7867
TRINITY_DN15429_c0_g1	facilitated trehalose transporter Tret1-2 -like [Asbolus verrucosus]	3.291	1.71847	6.26187e-06	0.00150339	yes	up	14.09	10.11	11.09	40.63	58.47	15.38	11.7633	38.16
TRINITY_DN3431_c0_g1	hypothetical protein BDFB_010920, partial [Asbolus verrucosus]	2.637	1.39908	6.49041e-06	0.00153185	yes	up	12.15	10.14	11.01	41.61	23.42	20.99	11.1	28.6733
TRINITY_DN506_c0_g1		4.597	2.20068	6.69073e-06	0.00155281	yes	up	26.6	17.41	13.98	53.22	114.01	56.12	19.33	74.45
TRINITY_DN23240_c0_g2	brachyury, partial [Asbolus verrucosus]	4.992	2.31956	7.00903e-06	0.00160001	yes	up	2.93	2.53	3.33	21.47	48.9	4.65	2.93	25.0067
TRINITY_DN8559_c0_g1		10.776	3.42972	7.78931e-06	0.00174945	yes	up	2.2	0.13	0.52	14.24	13.82	2.71	0.95	10.2567
TRINITY_DN26198_c0_g1	PREDICTED: retinal dehydrogenase 1 [Tribolium castaneum] >EEZ97369.1 Aldehyde dehydrogenase, mitochondrial-like Protein [Tribolium castaneum]	2.051	1.03652	8.46344e-06	0.00182828	yes	up	31.1	24.85	29.54	66.53	62.49	43.93	28.4967	57.65
TRINITY_DN5142_c0_g1	RecName: Full=Tenecin-1;	4.266	2.09276	8.53416e-06	0.00182828	yes	up	17.93	20.44	34.9	56.38	208.01	52.14	24.4233	105.51
TRINITY_DN2385_c0_g1	sodium-independent sulfate anion transporter-like [Anoplophora glabripennis]	2.244	1.16627	9.22211e-06	0.00193756	yes	up	17.26	10.75	10.05	25.44	27.65	30.47	12.6867	27.8533
TRINITY_DN2156_c0_g1	PREDICTED: LOW QUALITY PROTEIN: putative inorganic phosphate cotransporter [Aethina tumida]	2.412	1.27002	9.32256e-06	0.00193756	yes	up	17.38	11.39	17.05	40.49	24.63	42.75	15.2733	35.9567
TRINITY_DN1637_c0_g1		2.54	1.34466	9.5952e-06	0.0019649	yes	up	233.2	138.82	174.62	490.38	596.46	310.41	182.213	465.75
TRINITY_DN5486_c0_g1	PREDICTED: protein takeout [Tribolium castaneum] >EFA03555.2 hypothetical protein TcasGA2_TC013560 [Tribolium castaneum]	3.139	1.65039	1.04895e-05	0.0021169	yes	up	12.74	6.14	5.73	33.68	26.02	16.28	8.20333	25.3267
TRINITY_DN2487_c0_g1		2.663	1.41298	1.13864e-05	0.00226509	yes	up	29.21	17.16	18.26	71.97	79.85	35.53	21.5433	62.45
TRINITY_DN3093_c0_g1	phospholipase A1 3-like isoform X1 [Leptinotarsa decemlineata]	2.539	1.34435	1.23495e-05	0.00237998	yes	up	30.67	35.59	41.08	120.92	96.21	50.06	35.78	89.0633
TRINITY_DN26541_c0_g1		2.804	1.48737	1.24767e-05	0.00237998	yes	up	52.18	39.81	27.5	126.09	135.16	73.23	39.83	111.493
TRINITY_DN9011_c0_g1	PREDICTED: LOW QUALITY PROTEIN: protein bicaudal C [Aethina tumida]	2.816	1.49344	1.31851e-05	0.00246596	yes	up	3.2	2.05	1.81	8.9	5.87	4.74	2.35333	6.50333
TRINITY_DN5354_c0_g1	uncharacterized protein LOC108912502 [Anoplophora glabripennis]	2.39	1.25682	1.34098e-05	0.00246596	yes	up	3.14	2.89	2.57	6.71	8.22	5.22	2.86667	6.71667
TRINITY_DN1985_c0_g1	aldehyde dehydrogenase, dimeric NADP-preferring-like isoform X2 [Cryptotermes secundus]	2.281	1.18984	1.35805e-05	0.00246596	yes	up	10.22	9.46	10	15.45	29.65	21.34	9.89333	22.1467
TRINITY_DN765_c0_g1	small heat shock protein [Dastarcus helophoroides]	2.566	1.35935	1.36358e-05	0.00246596	yes	up	112.96	87.59	163.45	324.44	180.46	524.86	121.333	343.253
TRINITY_DN220_c0_g1	PREDICTED: uncharacterized protein LOC108560106 [Nicrophorus vespilloides]	2.618	1.38853	1.411e-05	0.00251178	yes	up	40.39	22.12	16.69	44.38	68.63	74.97	26.4	62.66
TRINITY_DN27111_c0_g1		2.171	1.11867	1.4485e-05	0.00251178	yes	up	22576.1	34225.4	33169.2	72972.2	75796.9	47159.8	29990.3	65309.6
TRINITY_DN7799_c0_g3		3.254	1.70223	1.45258e-05	0.00251178	yes	up	26.58	10.43	37.08	68.13	98.26	70.37	24.6967	78.92
TRINITY_DN4698_c0_g1	elongation of very long chain fatty acids protein 7 [Agrilus planipennis] >XP_018327720.1 elongation of very long chain fatty acids protein 7 [Agrilus planipennis]	2.347	1.23086	1.47972e-05	0.00251178	yes	up	8.02	6.2	6.31	15.49	19.14	12.73	6.84333	15.7867
TRINITY_DN510_c0_g1	OBP1 [Hycleus phaleratus]	2.044	1.03169	1.4894e-05	0.00251178	yes	up	46.03	39.82	38.73	78.14	104.96	67.78	41.5267	83.6267
TRINITY_DN7579_c0_g1	chitooligosaccharidolytic beta-N-acetylglucosaminidase isoform X2 [Anoplophora glabripennis]	2.085	1.05985	1.49715e-05	0.00251178	yes	up	59.23	58.15	51.45	116.83	147.75	80.56	56.2767	115.047
TRINITY_DN5890_c0_g1	PREDICTED: endocuticle structural glycoprotein SgAbd-8 [Tribolium castaneum] >EFA03208.2 Pupal cuticle protein-like Protein [Tribolium castaneum]	0.262	-1.93035	1.72851e-05	0.00286542	yes	down	47.73	111.45	54.66	12.19	10.23	32.51	71.28	18.31
TRINITY_DN15985_c0_g1	Transketolase-like protein 2 [Tribolium castaneum]	2.521	1.33398	1.8358e-05	0.00297344	yes	up	111.23	84.45	98.06	235.99	339.58	131.07	97.9133	235.547
TRINITY_DN1226_c0_g1	PREDICTED: uncharacterized protein LOC109596700 [Aethina tumida]	3.096	1.63055	2.07787e-05	0.00327781	yes	up	5.23	2.33	3.06	11.21	14.86	6.42	3.54	10.83
TRINITY_DN27107_c0_g2		3.812	1.93054	2.09497e-05	0.00327781	yes	up	3.89	15.9	9.59	31.97	55.15	22.63	9.79333	36.5833
TRINITY_DN470_c0_g1	facilitated trehalose transporter Tret1-like isoform X2 [Anoplophora glabripennis]	3.137	1.64928	2.15043e-05	0.00332719	yes	up	22.19	17.27	26.53	143	37.85	35.71	21.9967	72.1867
TRINITY_DN16709_c0_g1		0.01	-6.59301	2.22598e-05	0.00336922	yes	down	3.6	2.05	3.68	0	0	0	3.11	0
TRINITY_DN3529_c0_g1	PREDICTED: uncharacterized protein LOC109602121 [Aethina tumida]	0.399	-1.32572	2.25558e-05	0.00337731	yes	down	16.35	14.2	13.57	5.41	5.79	6.09	14.7067	5.76333
TRINITY_DN8257_c0_g1	imaginal disc growth factor 4 precursor [Tribolium castaneum] >ABG47452.1 imaginal disc growth factor 4 [Tribolium castaneum] >EFA03804.1 Chitinase-like protein Idgf4 [Tribolium castaneum]	2.066	1.04662	2.47076e-05	0.00362161	yes	up	35.74	24.11	26.01	68.51	56.57	48.76	28.62	57.9467
TRINITY_DN335_c0_g2	DUF3421 domain containing protein, partial [Asbolus verrucosus]	2.906	1.53914	2.6159e-05	0.00379442	yes	up	5.49	3.66	8.15	17.74	22.84	10.15	5.76667	16.91
TRINITY_DN5380_c0_g1	phospholipase A2 isoform X1 [Cephus cinctus]	3.053	1.61029	2.67777e-05	0.00384412	yes	up	2.95	2.03	3.05	7.16	9.94	7.07	2.67667	8.05667
TRINITY_DN8154_c0_g1	PREDICTED: cytochrome P450 9e2-like [Nicrophorus vespilloides]	2.536	1.34259	2.88673e-05	0.00406037	yes	up	20.4	11.02	10.99	47.83	31.09	26.45	14.1367	35.1233
TRINITY_DN4514_c0_g1		0.123	-3.01799	3.00041e-05	0.00417807	yes	down	5.18	1.77	3.15	0.49	0.12	0.6	3.36667	0.403333
TRINITY_DN3436_c0_g1		2.536	1.3426	3.04132e-05	0.00419311	yes	up	101.94	62.28	50.21	203.68	240.5	103.47	71.4767	182.55
TRINITY_DN3952_c0_g1	uncharacterized protein LOC108907302 [Anoplophora glabripennis]	2.028	1.02016	3.1725e-05	0.00428903	yes	up	20.54	24.6	28.03	39.15	62.25	44.04	24.39	48.48
TRINITY_DN5804_c0_g1	PREDICTED: glycine N-methyltransferase [Aethina tumida]	8.815	3.13989	3.29846e-05	0.00441645	yes	up	0.74	0.65	0.56	6.53	9.94	0.64	0.65	5.70333
TRINITY_DN19721_c0_g1	odorant binding protein C20 [Tribolium castaneum]	3.144	1.65279	3.57425e-05	0.00473261	yes	up	53.61	25.3	23.76	115.98	152.04	51.51	34.2233	106.51
TRINITY_DN17081_c0_g1	CD63 antigen-like [Onthophagus taurus] >XP_022910372.1 CD63 antigen-like [Onthophagus taurus]	2.047	1.03373	3.67053e-05	0.00473261	yes	up	11.9	9.85	12.32	24.7	25.66	18.07	11.3567	22.81
TRINITY_DN3867_c0_g1		2.983	1.57673	3.8496e-05	0.00490871	yes	up	73.09	45.43	25.88	153.87	186.2	85.88	48.1333	141.983
TRINITY_DN8329_c0_g2	PREDICTED: uncharacterized protein LOC105458122 [Wasmannia auropunctata]	0.303	-1.72133	3.87762e-05	0.00490871	yes	down	4.07	4.45	4.91	1.31	1.16	1.51	4.47667	1.32667
TRINITY_DN22634_c0_g1		0.016	-5.96073	4.49905e-05	0.00564408	yes	down	4.06	5.3	3.34	0	0.19	0	4.23333	0.0633333
TRINITY_DN19565_c0_g1	PREDICTED: retinol dehydrogenase 14-like [Nicrophorus vespilloides]	2.341	1.22725	4.59297e-05	0.00571046	yes	up	5.9	9.66	8.27	17.84	23.27	13.13	7.94333	18.08
TRINITY_DN4162_c1_g1	PREDICTED: carboxypeptidase Q isoform X1 [Tribolium castaneum] >EFA11805.1 hypothetical protein TcasGA2_TC008584 [Tribolium castaneum]	2.052	1.03736	4.79927e-05	0.00591415	yes	up	51.86	28.93	39.8	76.69	92.62	73.61	40.1967	80.9733
TRINITY_DN2543_c0_g1	PREDICTED: fatty acid-binding protein, liver [Tribolium castaneum] >EEZ99309.1 cellular FABP-like protein [Tribolium castaneum]	2.171	1.11835	5.21036e-05	0.00636441	yes	up	95.2	70.05	54.81	141.41	202.61	127.52	73.3533	157.18
TRINITY_DN9967_c0_g1	prostatic acid phosphatase-like isoform X1 [Anoplophora glabripennis]	2.204	1.1403	5.2671e-05	0.00636965	yes	up	27.57	15.68	16.72	51.92	38	38.11	19.99	42.6767
TRINITY_DN9423_c0_g1	uncharacterized protein LOC111509119 [Leptinotarsa decemlineata]	2.397	1.26125	5.30614e-05	0.00636965	yes	up	2.38	2.4	2.8	6.38	6.46	4.93	2.52667	5.92333
TRINITY_DN2717_c0_g1	Serine protease gd-like protein [Tribolium castaneum]	3.303	1.72369	5.56537e-05	0.00662374	yes	up	5.52	2.05	3.32	16.09	13.39	5.95	3.63	11.81
TRINITY_DN7150_c0_g1	venom carboxylesterase-6-like [Anoplophora glabripennis]	2.133	1.09313	6.18857e-05	0.00730303	yes	up	7.87	10.8	13.07	20.22	35.27	14.42	10.58	23.3033
TRINITY_DN3783_c0_g1	PREDICTED: general odorant-binding protein 70 isoform X2 [Tribolium castaneum] >EFA04515.2 hypothetical protein TcasGA2_TC016310 [Tribolium castaneum]	2.056	1.04015	8.01068e-05	0.00925539	yes	up	10.61	7.83	7.62	20.48	14.17	17.74	8.68667	17.4633
TRINITY_DN16291_c0_g1	sterol O-acyltransferase 1-like [Anoplophora glabripennis]	72.592	6.18174	8.17532e-05	0.00925539	yes	up	0	0	0.06	3.3	0.35	0.52	0.02	1.39
TRINITY_DN3323_c0_g1	PREDICTED: venom protease-like [Nicrophorus vespilloides]	2.131	1.09158	8.61929e-05	0.00967933	yes	up	10.16	8.62	8.41	17.94	14.11	17.67	9.06333	16.5733
TRINITY_DN1372_c0_g1	probable phosphatase phospho2 isoform X1 [Anoplophora glabripennis]	0.475	-1.07404	8.78336e-05	0.00969145	yes	down	42.58	37.43	31.98	16.62	18.21	10.2	37.33	15.01
TRINITY_DN3048_c0_g1	embryonic polarity protein dorsal isoform X3 [Agrilus planipennis]	2.829	1.50048	8.85684e-05	0.00969145	yes	up	2.36	1.73	2.07	6.8	4.89	5.41	2.05333	5.7
TRINITY_DN19381_c0_g1	PREDICTED: serine protease 55-like [Aethina tumida]	2.476	1.30778	8.90848e-05	0.00969145	yes	up	8.59	5.88	7.1	20.12	22.79	9.56	7.19	17.49
TRINITY_DN4683_c0_g1	transmembrane protein 14 homolog [Anoplophora glabripennis]	2.727	1.44747	9.31531e-05	0.0100555	yes	up	5.18	3.04	4.63	12.01	12.83	9.75	4.28333	11.53
TRINITY_DN3768_c0_g1	microtubule-associated proteins 1A/1B light chain 3C-like [Agrilus planipennis]	2.907	1.53935	9.59625e-05	0.0102791	yes	up	16.38	7.58	7.46	45.22	21.77	22.58	10.4733	29.8567
TRINITY_DN14360_c0_g1	uncharacterized protein BDFB_011025, partial [Asbolus verrucosus]	3.311	1.72722	0.000101675	0.0108079	yes	up	40.69	20.5	17.76	97.41	127.04	29.01	26.3167	84.4867
TRINITY_DN7826_c0_g1	uncharacterized protein LOC114326953 [Diabrotica virgifera virgifera]	2.932	1.55189	0.000109746	0.0115774	yes	up	12.51	11.38	13.73	45.75	27.42	53.19	12.54	42.12
TRINITY_DN3697_c0_g1	clotting factor B isoform X1 [Cephus cinctus]	2.376	1.24845	0.000115326	0.0120745	yes	up	3.45	2.75	3.73	8.93	8.83	5.38	3.31	7.71333
TRINITY_DN24628_c0_g1	sacC [Nephila clavipes]	7.95	2.991	0.000119449	0.0124129	yes	up	0.76	0.32	0.23	5.51	3.35	1.08	0.436667	3.31333
TRINITY_DN3045_c0_g1	PREDICTED: protein takeout-like [Nicrophorus vespilloides]	2.125	1.08714	0.000122537	0.0126395	yes	up	77	77.63	55.01	132.77	198.12	93.5	69.88	141.463
TRINITY_DN2941_c0_g1	PREDICTED: synaptic vesicle glycoprotein 2B [Tribolium castaneum] >EEZ97917.1 Synaptic vesicle glycoprotein 2C-like Protein [Tribolium castaneum]	2.139	1.09673	0.000124057	0.0127021	yes	up	45.1	26.81	46.24	79.4	97.51	58.37	39.3833	78.4267
TRINITY_DN5642_c0_g1	tyrosine hydroxylase [Tribolium castaneum] >ABQ95974.1 tyrosine hydroxylase [Tribolium castaneum]	2.122	1.08537	0.000126819	0.0128902	yes	up	787.85	779.45	1097.91	1394.09	2709.65	1456.44	888.403	1853.39
TRINITY_DN7768_c0_g1	PREDICTED: 4-coumarate--CoA ligase 2-like [Tribolium castaneum] >XP_015834353.1 PREDICTED: 4-coumarate--CoA ligase 2-like [Tribolium castaneum]	2.743	1.45557	0.000127828	0.0128986	yes	up	3.65	1.97	2.89	7.77	10.74	4.48	2.83667	7.66333
TRINITY_DN6880_c0_g1		2.435	1.28386	0.000130041	0.0130275	yes	up	47.42	25.76	26.24	93.37	95.25	50.34	33.14	79.6533
TRINITY_DN2621_c0_g1	acyl-CoA Delta(11) desaturase-like isoform X1 [Agrilus planipennis]	2.263	1.17819	0.000142591	0.0139613	yes	up	25.88	30.06	20.11	68.24	69.18	31.23	25.35	56.2167
TRINITY_DN2875_c0_g1	NAD binding 4, Sterile and/or Epimerase domain containing protein [Asbolus verrucosus]	2.566	1.35952	0.000143373	0.0139613	yes	up	40.9	37.49	42.04	81.36	173.41	58.93	40.1433	104.567
TRINITY_DN2657_c0_g1	PREDICTED: lipid storage droplets surface-binding protein 1 isoform X1 [Tribolium castaneum]	3.47	1.79504	0.000150257	0.0144299	yes	up	5.83	2.78	3.25	24.57	9.87	5.97	3.95333	13.47
TRINITY_DN8631_c0_g1	slit homolog 2 protein-like [Onthophagus taurus]	3.191	1.67409	0.000154361	0.0147224	yes	up	2.01	1.92	4.31	11.87	11.16	3.64	2.74667	8.89
TRINITY_DN2649_c0_g1		2.789	1.47994	0.00016962	0.0159592	yes	up	37.14	46.17	22.76	105.88	136.05	51.71	35.3567	97.88
TRINITY_DN79_c0_g1	PREDICTED: uncharacterized protein LOC103313058 [Tribolium castaneum] >EFA03438.1 hypothetical protein TcasGA2_TC013428 [Tribolium castaneum]	3.634	1.8616	0.000178575	0.016689	yes	up	3.09	3.96	0.95	9.82	11.72	6.99	2.66667	9.51
TRINITY_DN3824_c0_g1	fibril-forming collagen alpha chain-like [Asbolus verrucosus]	0.485	-1.04531	0.000181386	0.0168386	yes	down	26.91	24.73	22.25	14.91	21.02	2.36	24.63	12.7633
TRINITY_DN3206_c0_g2		2.437	1.28518	0.000183706	0.0169411	yes	up	15.61	7.6	9.43	32.39	29.82	16.01	10.88	26.0733
TRINITY_DN4163_c0_g1	cytochrome P450 9e2-like [Diabrotica virgifera virgifera]	2.974	1.57241	0.000185428	0.0169874	yes	up	4.6	3.68	2.04	6.91	16.83	6.49	3.44	10.0767
TRINITY_DN2539_c0_g1	PREDICTED: alpha-amylase-like [Nicrophorus vespilloides]	2.258	1.17503	0.000187955	0.0171063	yes	up	13.07	8.18	11.49	25.46	32.64	14.99	10.9133	24.3633
TRINITY_DN9081_c0_g1	lipase 1-like [Anoplophora glabripennis]	2.125	1.08718	0.000193706	0.0173036	yes	up	9.73	7.87	6.88	19.07	20.24	11.75	8.16	17.02
TRINITY_DN492_c0_g2		0.164	-2.60522	0.00019385	0.0173036	yes	down	2.76	9.88	15.55	1.29	0.79	2.46	9.39667	1.51333
TRINITY_DN2407_c0_g1	PREDICTED: uncharacterized protein LOC664352 [Tribolium castaneum] >EFA00075.1 hypothetical protein TcasGA2_TC002890 [Tribolium castaneum]	2.219	1.15008	0.000200457	0.0177334	yes	up	46.4	48.67	30.45	102.21	113.83	58.73	41.84	91.59
TRINITY_DN1518_c0_g1	glucose dehydrogenase [FAD, quinone] [Anoplophora glabripennis]	2.794	1.48221	0.000215162	0.0187258	yes	up	5.14	3.13	4.12	15.62	13.61	4.82	4.13	11.35
TRINITY_DN1138_c0_g1	membrane-bound trehalase 2 [Harmonia axyridis]	2.013	1.00952	0.000239218	0.020521	yes	up	9.65	7.77	8.53	22.69	17.09	11.99	8.65	17.2567
TRINITY_DN262_c0_g1		2.119	1.08319	0.000241833	0.020521	yes	up	4632.37	4380.81	3281.32	9365.99	11593.1	5060.88	4098.17	8673.32
TRINITY_DN5481_c0_g1	PREDICTED: L-xylulose reductase [Tribolium castaneum] >EFA08232.1 L-xylulose reductase-like Protein [Tribolium castaneum]	2.732	1.45007	0.000243984	0.020521	yes	up	20.02	17.15	20.07	33.69	93.63	27.52	19.08	51.6133
TRINITY_DN1450_c0_g3		2.673	1.41852	0.00024463	0.020521	yes	up	158.07	96.47	49.04	333.73	305.71	162.52	101.193	267.32
TRINITY_DN28218_c0_g1		0.014	-6.17829	0.000246412	1	yes	down	1.54	1.82	0.54	0	0	0	1.3	0
TRINITY_DN11697_c2_g1	uncharacterized protein LOC111691438 [Anoplophora glabripennis]	5.141	2.36212	0.000262564	0.0218934	yes	up	0.35	0.33	0.41	2.82	2.1	0.57	0.363333	1.83
TRINITY_DN3640_c0_g2	PREDICTED: uncharacterized protein LOC109546270 isoform X2 [Dendroctonus ponderosae]	2.095	1.06681	0.000278135	0.0230538	yes	up	17.11	15.52	11.29	30.91	40.68	18.64	14.64	30.0767
TRINITY_DN7492_c0_g1	hypothetical protein TSAR_005412 [Trichomalopsis sarcophagae]	4.36	2.1244	0.000290658	0.0238083	yes	up	0.64	0.8	0.69	2	3.4	3.71	0.71	3.03667
TRINITY_DN4665_c0_g2	uncharacterized protein LOC114341876 [Diabrotica virgifera virgifera]	0.09	-3.4698	0.000305056	0.0247023	yes	down	0.29	0.89	1.68	0.05	0.03	0.17	0.953333	0.0833333
TRINITY_DN7894_c2_g1	PREDICTED: uncharacterized protein LOC109042787 [Bemisia tabaci]	0.186	-2.42475	0.000306281	0.0247023	yes	down	1.26	9.01	17.7	1.35	2.01	1.89	9.32333	1.75
TRINITY_DN10030_c0_g1	clavesin-1 isoform X1 [Agrilus planipennis] >XP_025831181.1 clavesin-1 isoform X2 [Agrilus planipennis] >XP_025831182.1 clavesin-1 isoform X3 [Agrilus planipennis]	2.895	1.53332	0.000308269	0.0247023	yes	up	12.75	8.6	16.51	63.19	16.95	27.44	12.62	35.86
TRINITY_DN7435_c0_g1	juvenile hormone epoxide hydrolase-like protein [Asbolus verrucosus]	2.372	1.24628	0.000327557	0.0254817	yes	up	20.01	12.39	13.67	49.59	39.6	18.11	15.3567	35.7667
TRINITY_DN2450_c0_g2	unnamed protein product [Brugia timori]	0.037	-4.76015	0.000329698	0.0255058	yes	down	0.23	0.39	8.29	0.08	0.16	0.08	2.97	0.106667
TRINITY_DN3221_c0_g1	vitellogenin 2 [Monochamus alternatus]	2.12	1.08404	0.000341011	0.025688	yes	up	12.8	12.15	7.07	28.68	16.42	15.16	10.6733	20.0867
TRINITY_DN395_c1_g1	hypothetical protein TcasGA2_TC032278 [Tribolium castaneum]	0.415	-1.26772	0.000341277	0.025688	yes	down	74.48	35.11	42.73	21.32	15.72	21.43	50.7733	19.49
TRINITY_DN3522_c0_g1	PREDICTED: transferrin isoform X1 [Tribolium castaneum]	2.092	1.06471	0.000387179	0.0288314	yes	up	9.19	5.38	6.54	16.45	17.47	10.71	7.03667	14.8767
TRINITY_DN599_c0_g1	PREDICTED: uncharacterized protein LOC655370 [Tribolium castaneum]	2.075	1.05284	0.000389683	0.0288635	yes	up	35.6	20.44	22.51	63.39	61.63	38.97	26.1833	54.6633
TRINITY_DN16383_c0_g1	aminomethyltransferase, mitochondrial [Leptinotarsa decemlineata]	2.602	1.37976	0.00039256	0.0289227	yes	up	13.57	8.23	9.38	30.47	37.64	11.43	10.3933	26.5133
TRINITY_DN3430_c0_g1	PREDICTED: histidine decarboxylase isoform X2 [Tribolium castaneum] >XP_015837504.1 PREDICTED: histidine decarboxylase isoform X2 [Tribolium castaneum] >EFA07081.2 Histidine decarboxylase-like Protein [Tribolium castaneum]	2.432	1.28239	0.000462526	0.0334047	yes	up	30.37	11.61	18.08	48	67.42	28.55	20.02	47.99
TRINITY_DN5804_c0_g2	glycine N-methyltransferase [Diabrotica virgifera virgifera]	2.388	1.25559	0.000463878	0.0334047	yes	up	83.02	50.74	57.54	202.52	148.63	74.44	63.7667	141.863
TRINITY_DN3374_c0_g1	LOW QUALITY PROTEIN: mucin-22-like [Anoplophora glabripennis]	2.24	1.16327	0.000513287	0.036467	yes	up	52.01	39.73	48.54	104.84	150.67	55.56	46.76	103.69
TRINITY_DN10211_c0_g1	uncharacterized protein LOC662961 [Tribolium castaneum] >BAG30999.1 juvenile hormone acid O-methyltransferase [Tribolium castaneum] >EFA02917.1 juvenile hormone acid methyltransferase [Tribolium castaneum]	4.2	2.07025	0.000521778	0.0365294	yes	up	1.72	0.54	0.44	3.34	3.91	4.05	0.9	3.76667
TRINITY_DN987_c0_g1		2.442	1.28815	0.000522036	0.0365294	yes	up	9.01	7.01	6.41	25.36	19.07	9.36	7.47667	17.93
TRINITY_DN21616_c1_g1	PREDICTED: uncharacterized protein LOC109537401 [Dendroctonus ponderosae] >ENN77256.1 hypothetical protein YQE_06085, partial [Dendroctonus ponderosae]	5.032	2.33109	0.000543737	0.0378577	yes	up	0.6	0.3	0.49	2.11	2.12	2.71	0.463333	2.31333
TRINITY_DN11339_c0_g2		0.295	-1.7589	0.00055982	0.0387835	yes	down	7.87	11.14	4.61	2.77	4.15	6.18	7.87333	4.36667
TRINITY_DN28105_c0_g1		0.016	-5.94035	0.000560427	1	yes	down	4.95	3.93	7.53	0	0	0	5.47	0
TRINITY_DN4842_c0_g1		2.594	1.37495	0.000579425	0.0397716	yes	up	10.5	24.32	12.74	43.57	47.23	30.64	15.8533	40.48
TRINITY_DN2222_c0_g1	long-chain-fatty-acid--CoA ligase ACSBG2 [Onthophagus taurus]	2.193	1.13271	0.000579795	0.0397716	yes	up	7.17	5.51	5.55	16.8	10.36	10.04	6.07667	12.4
TRINITY_DN7689_c0_g1	PREDICTED: probable cytochrome P450 6d4 isoform X2 [Aethina tumida]	2.433	1.28275	0.000582825	0.0397835	yes	up	1.93	1.61	1.77	5.2	4.74	2.73	1.77	4.22333
TRINITY_DN3057_c0_g2		2.078	1.05534	0.000612098	0.0405879	yes	up	19.34	17.24	20.49	38.69	53.17	28.5	19.0233	40.12
TRINITY_DN10449_c0_g1	uncharacterized protein LOC114341853 [Diabrotica virgifera virgifera]	5.315	2.41008	0.000624083	0.0409922	yes	up	0.43	0.27	0.29	3.04	8.08	1.7	0.33	4.27333
TRINITY_DN14513_c0_g1	sorbitol dehydrogenase-like [Diabrotica virgifera virgifera]	2.665	1.41401	0.000645941	0.0420314	yes	up	43.41	29.02	33.04	74.66	177.04	39.61	35.1567	97.1033
TRINITY_DN7024_c0_g1	uncharacterized protein LOC107360179 [Tetranychus urticae]	0.33	-1.59904	0.000692792	0.0441101	yes	down	7.46	10.57	12.36	2.52	1.02	5.28	10.13	2.94
TRINITY_DN7527_c1_g2		56.441	5.81868	0.000710551	1	yes	up	0	0	0	2.32	2.18	2.72	0	2.40667
TRINITY_DN3321_c0_g1	PREDICTED: uncharacterized protein LOC109609554 [Aethina tumida]	2.535	1.34172	0.000723917	0.0454078	yes	up	2.88	2.27	2.59	6.61	9.61	3.11	2.58	6.44333
TRINITY_DN11377_c0_g1	fatty acyl-CoA reductase wat-like isoform X2 [Diabrotica virgifera virgifera]	2.272	1.18391	0.000800616	0.0495492	yes	up	30.33	32.57	24.68	91.33	76.12	27.81	29.1933	65.0867
TRINITY_DN3425_c0_g1	PREDICTED: TLR4 interactor with leucine rich repeats [Tribolium castaneum]	2.425	1.27777	0.00080547	0.0496291	yes	up	4.69	2.2	2.67	9.82	7.02	5.95	3.18667	7.59667
TRINITY_DN16989_c0_g1	lipase 1-like [Anoplophora glabripennis]	3.695	1.8854	0.000831831	0.0507595	yes	up	0.78	0.38	1.38	3.42	2.3	3.5	0.846667	3.07333
TRINITY_DN5443_c0_g1	soluble trehalase [Tenebrio molitor]	2.385	1.25406	0.000838397	0.0507595	yes	up	10.86	5.08	9.11	18.18	29.9	10.85	8.35	19.6433
TRINITY_DN8579_c0_g1	cuticle protein 8-like [Diabrotica virgifera virgifera]	0.114	-3.13214	0.0008505	0.0509854	yes	down	4	5.85	7.27	0.21	0.66	0.91	5.70667	0.593333
TRINITY_DN10461_c0_g1	cytochrome P450 6k1, partial [Asbolus verrucosus]	2.091	1.06433	0.000856248	0.0509854	yes	up	2.87	3.56	6.17	6.95	8.63	5.35	4.2	6.97667
TRINITY_DN2873_c0_g1	CLUMA_CG020088, isoform A [Clunio marinus]	2.734	1.45077	0.000883275	0.0523387	yes	up	14.78	13.72	15.02	73.03	20.49	21.62	14.5067	38.38
TRINITY_DN8274_c0_g1		0.246	-2.02381	0.000891321	0.0525537	yes	down	2.19	2	4.51	1.09	0.61	0.39	2.9	0.696667
TRINITY_DN1897_c0_g1	PREDICTED: alpha-tocopherol transfer protein isoform X2 [Tribolium castaneum]	2.275	1.18601	0.000894451	0.0525537	yes	up	18.8	14.53	8.33	29.1	44.96	19.7	13.8867	31.2533
TRINITY_DN3805_c0_g1	PREDICTED: retinol-binding protein pinta [Aethina tumida]	2.352	1.23415	0.000925424	0.0538953	yes	up	3.17	6.36	8.15	12.04	6.89	13.19	5.89333	10.7067
TRINITY_DN5585_c0_g1	PREDICTED: uncharacterized protein LOC109536882 [Dendroctonus ponderosae]	2.293	1.19752	0.00104732	0.058806	yes	up	5.64	2.43	5.12	11.89	10.63	7.26	4.39667	9.92667
TRINITY_DN7718_c1_g1	uncharacterized protein LOC111420750 [Onthophagus taurus]	0.284	-1.81807	0.00107729	0.0597661	yes	down	2.64	3.78	2.56	0.72	0.49	1.34	2.99333	0.85
TRINITY_DN9896_c0_g2		0.016	-5.94557	0.00108005	1	yes	down	0.68	2.54	0.34	0	0	0	1.18667	0
TRINITY_DN18026_c1_g1	PREDICTED: fasciclin-1 [Tribolium castaneum] >EFA05558.1 Fasciclin-1-like Protein [Tribolium castaneum]	2.574	1.36409	0.00109195	0.0603388	yes	up	7.88	4.3	3.14	14.21	18.58	6.06	5.10667	12.95
TRINITY_DN3516_c0_g1	PREDICTED: uncharacterized protein LOC109602143 [Aethina tumida]	2.104	1.07337	0.00116826	0.0643004	yes	up	46.93	70.94	77.75	114.65	84.72	202.07	65.2067	133.813
TRINITY_DN9146_c0_g1	juvenile hormone esterase [Coccinella septempunctata]	2.272	1.18416	0.00120347	0.0652194	yes	up	25.08	12.24	12.2	38.31	56.06	20.13	16.5067	38.1667
TRINITY_DN7773_c1_g1		2.162	1.1122	0.00120369	0.0652194	yes	up	9.86	9.37	4.14	19.41	14.41	15.55	7.79	16.4567
TRINITY_DN20932_c0_g1	Helicase domino [Atta colombica]	0.291	-1.78028	0.00123253	0.0665232	yes	down	7.05	4.84	7.28	1.74	2.87	1.48	6.39	2.03
TRINITY_DN5110_c0_g1		3.58	1.83986	0.00125813	0.0668679	yes	up	4.61	3.4	4.67	15.98	23.89	5.24	4.22667	15.0367
TRINITY_DN16638_c0_g1	PREDICTED: hydroxyacid oxidase 1 [Polistes dominula] >XP_015171301.1 PREDICTED: hydroxyacid oxidase 1 [Polistes dominula]	3.936	1.97688	0.00126478	0.0669662	yes	up	0.28	1.31	1.96	2.56	5.31	5.71	1.18333	4.52667
TRINITY_DN9272_c0_g1		0.257	-1.9577	0.00132005	0.0693649	yes	down	10.36	4.16	5.6	1.98	1.61	1.53	6.70667	1.70667
TRINITY_DN7718_c1_g2	uncharacterized protein LOC111420750 [Onthophagus taurus]	0.091	-3.46007	0.00136472	0.0707807	yes	down	2.52	2.32	2.02	0	0.63	0	2.28667	0.21
TRINITY_DN1760_c0_g1		2.13	1.09115	0.00138054	0.0711999	yes	up	39.5	19.44	30.29	60.89	79.77	50.22	29.7433	63.6267
TRINITY_DN4753_c0_g3		2.073	1.05162	0.00139739	0.0713636	yes	up	8.76	6.06	7.84	18.31	17.46	10.44	7.55333	15.4033
TRINITY_DN10674_c0_g1	PREDICTED: protein FAM69C [Aethina tumida]	0.478	-1.06466	0.00140954	0.0716188	yes	down	7.35	12.17	9.17	5.31	3.22	4.83	9.56333	4.45333
TRINITY_DN12099_c0_g1	PREDICTED: synaptic vesicle glycoprotein 2B isoform X4 [Tribolium castaneum] >XP_015840638.1 PREDICTED: synaptic vesicle glycoprotein 2B isoform X4 [Tribolium castaneum] >EEZ97996.1 Synaptic vesicle glycoprotein 2B-like Protein [Tribolium castaneum]	0.478	-1.06514	0.00141437	0.0716188	yes	down	16.85	16.94	7.43	4.86	7.74	6.65	13.74	6.41667
TRINITY_DN410_c0_g1		0.454	-1.13918	0.00147924	0.0743623	yes	down	27.19	27.86	24.61	14.92	17.58	8.72	26.5533	13.74
TRINITY_DN6113_c1_g1		16.808	4.07105	0.00149197	0.0747324	yes	up	4.3	2.61	2.6	11.11	154.83	15.96	3.17	60.6333
TRINITY_DN2393_c0_g1	putative maleylacetoacetate isomerase 2-like Protein [Tribolium castaneum]	2.009	1.00657	0.00155814	0.0768388	yes	up	17.3	19.84	15.64	24.08	53.79	26.43	17.5933	34.7667
TRINITY_DN1506_c0_g1		0.24	-2.06035	0.00156348	0.0768388	yes	down	45.11	101.71	129.67	33.41	20.12	14.59	92.1633	22.7067
TRINITY_DN8560_c0_g1		2.447	1.29107	0.00156647	0.0768388	yes	up	8.75	7.99	5.87	21.85	16.95	12.38	7.53667	17.06
TRINITY_DN7909_c0_g1	uncharacterized protein LOC114328600 [Diabrotica virgifera virgifera]	2.909	1.54057	0.00157264	0.0768388	yes	up	6.53	1.95	2.75	16.48	8.55	7.14	3.74333	10.7233
TRINITY_DN9212_c0_g1	uncharacterized protein LOC108908986 [Anoplophora glabripennis]	0.269	-1.89236	0.00158243	0.0770467	yes	down	4.62	2.48	3.3	1.45	0.66	0.71	3.46667	0.94
TRINITY_DN1103_c0_g1	antichymotrypsin-2 isoform X1 [Anoplophora glabripennis]	2.085	1.06032	0.0016284	0.0788447	yes	up	63.52	32.74	32.84	91.32	112.84	41.77	43.0333	81.9767
TRINITY_DN2205_c0_g1	acetyl-CoA acetyltransferase, mitochondrial [Trichoplusia ni]	2.412	1.27003	0.00164888	0.0794486	yes	up	23.6	20.32	17.91	83.79	43.13	19.09	20.61	48.67
TRINITY_DN5806_c0_g1	PREDICTED: uncharacterized protein LOC108366691 [Rhagoletis zephyria]	0.028	-5.14652	0.00168694	1	yes	down	2.03	5.41	3.02	0.26	0	0	3.48667	0.0866667
TRINITY_DN106_c0_g1		2.358	1.23735	0.00170995	0.0812664	yes	up	248.51	53.93	49.48	326.57	315.9	191.28	117.307	277.917
TRINITY_DN5886_c0_g1	PREDICTED: pyrroline-5-carboxylate reductase [Tribolium castaneum] >XP_008191038.1 PREDICTED: pyrroline-5-carboxylate reductase [Tribolium castaneum] >EFA00672.1 Pyrroline-5-carboxylate reductase-like Protein [Tribolium castaneum]	2.487	1.31445	0.00192785	0.0898995	yes	up	4.87	3.44	5.25	10.52	17.32	5.47	4.52	11.1033
TRINITY_DN5136_c0_g1	uncharacterized protein LOC111044028 [Nilaparvata lugens]	3.617	1.85475	0.00193679	0.0898995	yes	up	9.79	5.14	2.81	9.95	38.3	7.11	5.91333	18.4533
TRINITY_DN22730_c0_g1	PREDICTED: decaprenyl-diphosphate synthase subunit 2 [Tribolium castaneum] >XP_008194170.1 PREDICTED: decaprenyl-diphosphate synthase subunit 2 [Tribolium castaneum] >XP_015836039.1 PREDICTED: decaprenyl-diphosphate synthase subunit 2 [Tribolium castaneum]	2.706	1.43608	0.00194931	0.09018	yes	up	0.75	0.94	1.44	2.25	3.27	2.73	1.04333	2.75
TRINITY_DN11197_c0_g1	Twitchin-like Protein [Tribolium castaneum]	0.379	-1.40103	0.00196273	0.0902013	yes	down	4.38	6.31	6.34	2.19	0.6	2.23	5.67667	1.67333
TRINITY_DN4998_c0_g1		3.49	1.80305	0.00197816	0.090395	yes	up	1.22	2.28	1.87	7.66	6.25	4.37	1.79	6.09333
TRINITY_DN6113_c0_g2		9.698	3.27763	0.00197993	0.090395	yes	up	5.22	1.28	5.15	3.2	87.02	30.6	3.88333	40.2733
TRINITY_DN25121_c0_g1	serine/threonine-protein kinase Nek8-like [Anoplophora glabripennis]	3.765	1.91277	0.00204106	0.0922783	yes	up	1.3	0.63	0.77	4.48	3.08	2.49	0.9	3.35
TRINITY_DN10190_c0_g1	PREDICTED: O-acetyltransferase OatA [Tribolium castaneum] >KYB26695.1 Nose resistant to fluoxetine protein 6-like protein [Tribolium castaneum]	2.999	1.58471	0.00211374	0.0949452	yes	up	1.58	0.75	0.52	3.44	3.35	1.64	0.95	2.81
TRINITY_DN1480_c0_g1	hypothetical protein TcasGA2_TC032144 [Tribolium castaneum]	2.443	1.28886	0.0021205	0.0949452	yes	up	33.2	44.51	35.38	97.55	89.62	27.16	37.6967	71.4433
TRINITY_DN2402_c0_g1		2.187	1.12875	0.00216792	0.0961764	yes	up	176.32	61.08	122.51	211.75	373.08	204.47	119.97	263.1
TRINITY_DN8092_c0_g1	PREDICTED: homeobox protein Hox-D5-like [Aethina tumida]	3.354	1.74609	0.00221816	0.0974383	yes	up	2.05	0.78	0.54	4.8	4.16	2.24	1.12333	3.73333
TRINITY_DN5236_c0_g1	PREDICTED: alanine aminotransferase 1 [Dendroctonus ponderosae] >ENN78579.1 hypothetical protein YQE_04947, partial [Dendroctonus ponderosae] >ERL91463.1 hypothetical protein D910_08793 [Dendroctonus ponderosae]	2.436	1.28422	0.00227062	0.099429	yes	up	2.8	1.24	2.56	6.88	5.83	3.11	2.2	5.27333
TRINITY_DN14132_c0_g1		0.172	-2.54021	0.00238426	0.102437	yes	down	3.68	3.25	3.37	1.84	1.64	0.29	3.43333	1.25667
TRINITY_DN9863_c0_g2	PREDICTED: uncharacterized protein LOC103310649 [Acyrthosiphon pisum]	3.574	1.83751	0.00248464	0.105977	yes	up	0.34	0.5	0.22	1.88	1.58	0.73	0.353333	1.39667
TRINITY_DN13738_c0_g4	Transposon TX1 uncharacterized 149 kDa protein [Stylophora pistillata]	50.736	5.66494	0.00257823	1	yes	up	0	0	0	0.19	1.79	0.88	0	0.953333
TRINITY_DN12372_c0_g1		0.28	-1.83657	0.00267409	0.111154	yes	down	2.38	3.05	1.23	1.58	2.1	0.21	2.22	1.29667
TRINITY_DN28742_c0_g1		12.674	3.66385	0.00277996	0.114191	yes	up	0.35	0	0.14	3.37	1.71	1.27	0.163333	2.11667
TRINITY_DN1931_c0_g1	apolipoprotein D-like [Leptinotarsa decemlineata]	2.253	1.17175	0.00284141	0.115912	yes	up	25.45	22.76	7.64	51.55	41.18	29.37	18.6167	40.7
TRINITY_DN2562_c0_g1	hexamerin 4, partial [Asbolus verrucosus]	2.153	1.10633	0.002893	0.117108	yes	up	24.22	23.71	50.97	83.58	36.81	87.58	32.9667	69.3233
TRINITY_DN8347_c0_g1	PREDICTED: uncharacterized protein LOC658573 [Tribolium castaneum]	2.67	1.41669	0.00296405	0.118769	yes	up	1.65	1.8	2.11	4.08	8.74	5.48	1.85333	6.1
TRINITY_DN9441_c0_g1	elongation of very long chain fatty acids protein 7-like [Anoplophora glabripennis]	4.402	2.13832	0.00296817	0.118769	yes	up	0.3	1.03	0.62	3.65	1.95	2.67	0.65	2.75667
TRINITY_DN16157_c0_g1		4.718	2.23831	0.00316688	0.124222	yes	up	5.21	6.38	20.96	42.46	63.15	19.29	10.85	41.6333
TRINITY_DN5413_c0_g1	uncharacterized protein LOC105842267 [Bombyx mori] >XP_012551633.1 uncharacterized protein LOC105842534 [Bombyx mori]	3.109	1.63647	0.00321288	0.12532	yes	up	0.64	0.97	4.81	2.5	6.92	1.59	2.14	3.67
TRINITY_DN23985_c0_g1	PREDICTED: troponin C, isoform 1 [Tribolium castaneum] >EFA10092.2 Troponin C, isoform 1-like Protein [Tribolium castaneum]	0.473	-1.07859	0.00332232	0.128867	yes	down	2481.88	2560.32	2168.38	781.12	585.8	1950.33	2403.53	1105.75
TRINITY_DN24130_c0_g1		0.081	-3.6197	0.00338785	0.129961	yes	down	0.86	1.98	4.77	0.3	0.15	0.16	2.53667	0.203333
TRINITY_DN9863_c0_g3	uncharacterized protein LOC112452650 [Temnothorax curvispinosus]	3.121	1.64216	0.00344193	0.130953	yes	up	0.28	0.58	0.38	1.79	1.2	0.75	0.413333	1.24667
TRINITY_DN5020_c0_g1	uncharacterized protein LOC100141687 [Tribolium castaneum] >KYB27302.1 hypothetical protein TcasGA2_TC033186 [Tribolium castaneum]	2.015	1.01106	0.00347481	0.131486	yes	up	11.32	5.49	7.51	13.24	23.07	12	8.10667	16.1033
TRINITY_DN4753_c0_g1	toll-like receptor 3 isoform X1 [Anoplophora glabripennis]	4.564	2.19021	0.00348933	0.131632	yes	up	1.28	1.17	0.41	4.58	6.23	2.16	0.953333	4.32333
TRINITY_DN9015_c0_g1		7.3	2.86785	0.00349759	0.131632	yes	up	0.34	0.53	0.05	0.13	2.77	3.64	0.306667	2.18
TRINITY_DN3540_c0_g1	cytochrome b5-related protein isoform X1 [Agrilus planipennis]	2.01	1.00747	0.00357438	0.133162	yes	up	6.06	4.55	8.83	17	11.96	9.35	6.48	12.77
TRINITY_DN4864_c0_g1		2.088	1.06241	0.00360521	0.133163	yes	up	569.35	563.77	371.62	871.34	1091.96	1209.09	501.58	1057.46
TRINITY_DN8706_c0_g1	bursicon beta [Asbolus verrucosus]	3.051	1.60906	0.00369866	0.135212	yes	up	2.75	1.41	2.36	5.54	6.15	8.03	2.17333	6.57333
TRINITY_DN11511_c0_g1		0.031	-4.99631	0.00369952	0.135212	yes	down	0	15.59	3.55	0	0	0.6	6.38	0.2
TRINITY_DN6415_c0_g1	uncharacterized protein BDFB_004499 [Asbolus verrucosus]	2.706	1.43632	0.00381601	0.138741	yes	up	3.08	1.47	3.34	4.06	10.99	4.07	2.63	6.37333
TRINITY_DN13050_c0_g1		0.248	-2.01394	0.00387752	0.139271	yes	down	7.04	8.27	8.85	3.23	1.55	3.68	8.05333	2.82
TRINITY_DN6870_c0_g2	PREDICTED: uncharacterized protein LOC103315099 [Tribolium castaneum] >KYB24619.1 hypothetical protein TcasGA2_TC031744 [Tribolium castaneum]	30.548	4.93299	0.0040318	1	yes	up	0.31	0	0	7.33	2.34	1.74	0.103333	3.80333
TRINITY_DN3727_c0_g2	HEAT repeat-containing protein 1 homolog [Leptinotarsa decemlineata]	2.15	1.10454	0.00404033	0.143041	yes	up	1.16	1.7	1.57	2.61	3.35	2.36	1.47667	2.77333
TRINITY_DN4760_c0_g2	fatty acid synthase [Coccinella septempunctata]	2.274	1.18507	0.0040485	0.143041	yes	up	1.78	2.3	2.86	6.71	6.52	2.25	2.31333	5.16
TRINITY_DN9878_c0_g1	UDPGT and/or Glyco tran 28 C domain containing protein, partial [Asbolus verrucosus]	2.57	1.36198	0.00405755	0.143041	yes	up	3.06	1.16	3.31	9.23	3.29	6.43	2.51	6.31667
TRINITY_DN2048_c0_g1	uncharacterized protein LOC108912502 [Anoplophora glabripennis]	2.029	1.0205	0.00409812	0.144107	yes	up	2.84	1.89	3	6.74	5.2	3.45	2.57667	5.13
TRINITY_DN11867_c0_g1	scavenger receptor protein [Tribolium castaneum] >EFA05669.1 Protein croquemort-like Protein [Tribolium castaneum]	2.253	1.17203	0.00422423	0.147062	yes	up	9.95	2.7	4.23	15.37	11.68	10.33	5.62667	12.46
TRINITY_DN18877_c0_g1		4.699	2.23239	0.00443554	0.151014	yes	up	1.02	1.64	0.34	3.36	6.04	4.92	1	4.77333
TRINITY_DN8442_c0_g1	PREDICTED: uncharacterized protein LOC103312740 [Tribolium castaneum] >XP_015835072.1 PREDICTED: uncharacterized protein LOC103312740 [Tribolium castaneum]	2.181	1.12468	0.00459323	0.153752	yes	up	523.01	155.73	306.31	727.08	1298.59	355.32	328.35	793.663
TRINITY_DN7527_c0_g1	4-hydroxyphenylpyruvate dioxygenase [Epicauta chinensis]	4.438	2.14998	0.00464251	0.154289	yes	up	39.51	29.89	9.23	102.73	182.19	41.64	26.21	108.853
TRINITY_DN1117_c0_g2	uncharacterized protein LOC108908289 [Anoplophora glabripennis]	0.462	-1.11315	0.00471087	0.155817	yes	down	5.56	6.89	5.79	2.64	2.11	3.45	6.08	2.73333
TRINITY_DN11991_c0_g1		7.28	2.86386	0.0047566	0.156957	yes	up	0.36	0.67	0.42	3.3	5.09	1.96	0.483333	3.45
TRINITY_DN27107_c0_g4		2.431	1.28148	0.00478718	0.157401	yes	up	8.42	3.33	3.65	16.51	10.39	10.04	5.13333	12.3133
TRINITY_DN2923_c0_g2	golgin subfamily A member 6-like protein 22 [Leptinotarsa decemlineata]	0.26	-1.94487	0.00481063	0.157401	yes	down	3.29	0.91	3.51	0.38	0.81	0.79	2.57	0.66
TRINITY_DN15234_c0_g1	homogentisate 1,2-dioxygenase [Epicauta chinensis]	2.207	1.14237	0.00489469	0.159622	yes	up	83.12	61.01	48.49	89.9	222.34	72.49	64.2067	128.243
TRINITY_DN9895_c0_g1		29.277	4.87171	0.00489939	1	yes	up	0	0	0.12	3.9	0.31	1.71	0.04	1.97333
TRINITY_DN5860_c0_g1		0.261	-1.93824	0.00492353	0.160187	yes	down	23.78	18.44	17.51	3.94	1.58	6.53	19.91	4.01667
TRINITY_DN29953_c0_g1	endonuclease-reverse transcriptase [Lasius niger]	12.301	3.62066	0.0050101	0.161869	yes	up	0.44	0	0	1.6	3.75	0.32	0.146667	1.89
TRINITY_DN14513_c0_g2		8.046	3.00832	0.00504233	0.162211	yes	up	1.57	0.65	1.87	9.59	20.55	3.58	1.36333	11.24
TRINITY_DN3154_c0_g2		2.014	1.01012	0.00507837	0.162413	yes	up	41.21	14.1	37.22	66.77	68.9	39.7	30.8433	58.4567
TRINITY_DN15181_c0_g2	PREDICTED: uncharacterized protein LOC106139163 isoform X1 [Amyelois transitella] >XP_013196002.1 PREDICTED: uncharacterized protein LOC106139163 isoform X2 [Amyelois transitella]	11.026	3.46277	0.00508525	0.162413	yes	up	0.06	0	0.19	0.57	1.26	0.89	0.0833333	0.906667
TRINITY_DN8511_c0_g2		29.321	4.87387	0.00531795	1	yes	up	0	0.22	0	0.73	4.52	1.18	0.0733333	2.14333
TRINITY_DN19405_c0_g3	reverse transcriptase, partial [Drosophila ambigua]	44.819	5.48603	0.00557966	1	yes	up	0	0	0	1.45	0.1	1.01	0	0.853333
TRINITY_DN13057_c0_g1	uncharacterized protein LOC108904037 [Anoplophora glabripennis] >XP_018561925.1 uncharacterized protein LOC108904037 [Anoplophora glabripennis] >XP_018561926.1 uncharacterized protein LOC108904037 [Anoplophora glabripennis] >XP_018561927.1 uncharacterized protein LOC108904037 [Anoplophora glabripennis]	8.21	3.03731	0.00558898	0.174891	yes	up	0.31	0	0.12	0.48	2.19	0.94	0.143333	1.20333
TRINITY_DN25089_c2_g1		0.107	-3.21902	0.0056203	0.175084	yes	down	5.45	6.97	1.17	1.4	0	0	4.53	0.466667
TRINITY_DN9842_c0_g1	PREDICTED: fumarylacetoacetase [Aethina tumida]	2.164	1.11367	0.00573299	0.177051	yes	up	80.53	92.26	51.73	109.98	294.14	74.57	74.84	159.563
TRINITY_DN4904_c0_g1	PREDICTED: uncharacterized protein LOC103312482 [Tribolium castaneum] >EEZ99741.2 hypothetical protein TcasGA2_TC002510 [Tribolium castaneum]	2.024	1.01724	0.00573431	0.177051	yes	up	38.7	24.23	21.91	55.05	86.65	27.61	28.28	56.4367
TRINITY_DN1024_c0_g2	PREDICTED: 2-oxo-4-hydroxy-4-carboxy-5-ureidoimidazoline decarboxylase [Tribolium castaneum] >EFA02262.1 2-oxo-4-hydroxy-4-carboxy-5-ureidoimidazoline decarboxylase-like Protein [Tribolium castaneum]	2.96	1.56569	0.00588339	0.180853	yes	up	4.09	2.4	2.16	4.83	16.16	4.51	2.88333	8.5
TRINITY_DN2148_c0_g3	NRDE domain containing protein [Asbolus verrucosus]	2.134	1.09343	0.00594315	0.182287	yes	up	4.74	11.78	6.39	15.47	10.43	21.52	7.63667	15.8067
TRINITY_DN2743_c0_g1		2.194	1.13364	0.00606955	0.185348	yes	up	10.21	5.34	5.83	16.85	11.14	15.22	7.12667	14.4033
TRINITY_DN1001_c0_g2		26.086	4.70521	0.00609737	1	yes	up	0.29	0	0	3.23	3.98	1.92	0.0966667	3.04333
TRINITY_DN5333_c0_g1		0.403	-1.31291	0.00609815	0.185813	yes	down	9.72	17.79	5.56	4.62	3.94	2.74	11.0233	3.76667
TRINITY_DN584_c0_g1	putative stretch regulated skeletal muscle protein [Danaus plexippus plexippus]	0.488	-1.03433	0.00612952	0.185994	yes	down	75.7	136.21	91.62	40.24	82.88	19.86	101.177	47.66
TRINITY_DN9718_c0_g1		3.074	1.62029	0.00632257	0.190155	yes	up	12.06	2.25	12.59	38.5	32.51	11.08	8.96667	27.3633
TRINITY_DN8111_c0_g1		0.426	-1.22992	0.00651497	0.193216	yes	down	3.19	4.19	2.12	1.92	2.15	0.64	3.16667	1.57
TRINITY_DN8300_c0_g1	Myb DNA-bind 4 domain containing protein [Asbolus verrucosus]	0.275	-1.86098	0.00652131	0.193216	yes	down	10.04	1.05	5.56	1.36	0.84	1.56	5.55	1.25333
TRINITY_DN3393_c0_g1	hypothetical protein B5V51_8207 [Heliothis virescens]	0.461	-1.11763	0.00682762	0.198072	yes	down	64.86	65.58	41.94	16.22	13.57	46.2	57.46	25.33
TRINITY_DN27073_c0_g4	uncharacterized protein LOC112906428 [Agrilus planipennis]	13.307	3.73412	0.00690951	0.200031	yes	up	0.19	0	0.07	0.13	0.77	2.61	0.0866667	1.17
TRINITY_DN11717_c0_g1		0.048	-4.38451	0.00699599	1	yes	down	0.53	3.89	5.37	0	0.38	0	3.26333	0.126667
TRINITY_DN5366_c0_g1		0.258	-1.95234	0.00714897	0.206107	yes	down	4.45	8.84	10.45	2.52	1.26	2.66	7.91333	2.14667
TRINITY_DN7069_c0_g1	uncharacterized protein LOC108915064, partial [Anoplophora glabripennis]	0.459	-1.12264	0.00764225	0.215422	yes	down	8.11	7.93	6.8	3.78	4.8	1.72	7.61333	3.43333
TRINITY_DN12518_c0_g1		0.116	-3.10551	0.00768564	0.216207	yes	down	13.33	10.63	2.63	0	1.02	1.06	8.86333	0.693333
TRINITY_DN13733_c0_g1		2.464	1.30097	0.00794426	0.222136	yes	up	16.35	27.11	17.9	40.29	88.61	22.83	20.4533	50.5767
TRINITY_DN836_c0_g1	cytochrome P450, family 4, subfamily Q, polypeptide 4 [Asbolus verrucosus]	2.034	1.0242	0.00850773	0.231387	yes	up	4.3	2.51	2.47	9.81	6.98	5.19	3.09333	7.32667
TRINITY_DN5923_c0_g1	PREDICTED: uncharacterized protein LOC109602100 [Aethina tumida]	7.177	2.84338	0.0086769	0.233299	yes	up	0.2	0.26	0.4	2.53	3.22	0.07	0.286667	1.94
TRINITY_DN9236_c0_g1	PREDICTED: natterin-4-like isoform X2 [Tribolium castaneum] >KYB26098.1 hypothetical protein TcasGA2_TC033967 [Tribolium castaneum]	4.842	2.27569	0.00876434	0.235151	yes	up	2.33	0.73	0.17	7.36	5.82	2.55	1.07667	5.24333
TRINITY_DN13823_c0_g1		0.321	-1.64107	0.00891397	0.237187	yes	down	1.76	3.48	1.89	0.72	1.05	0.46	2.37667	0.743333
TRINITY_DN19342_c0_g1		0.02	-5.61096	0.0090715	1	yes	down	0	5.04	5.69	0	0	0	3.57667	0
TRINITY_DN5840_c0_g1		0.021	-5.60581	0.00919155	1	yes	down	9.26	20.33	0	0	0	0	9.86333	0
TRINITY_DN7735_c2_g1		0.02	-5.6384	0.00928783	1	yes	down	14.62	3.95	0	0	0	0	6.19	0
TRINITY_DN13317_c0_g1	PREDICTED: uncharacterized protein LOC103312740 [Tribolium castaneum] >XP_015835072.1 PREDICTED: uncharacterized protein LOC103312740 [Tribolium castaneum]	36.981	5.20872	0.00946791	1	yes	up	0	0	0	1.29	1.98	0.34	0	1.20333
TRINITY_DN6979_c0_g1		0.045	-4.45932	0.00957288	1	yes	down	0	2.65	3.94	0.1	0.1	0	2.19667	0.0666667
TRINITY_DN7227_c0_g1		0.27	-1.89077	0.00964346	0.252089	yes	down	3.07	1.58	5.35	0.56	0.64	1.67	3.33333	0.956667
TRINITY_DN14174_c1_g1		0.267	-1.90317	0.00964906	0.252089	yes	down	77.13	96.31	206.13	50.35	21.7	36.22	126.523	36.09
TRINITY_DN8280_c0_g1		0.043	-4.5526	0.0097021	1	yes	down	13.9	0	9.64	0	0.68	0	7.84667	0.226667
TRINITY_DN18856_c0_g2		0.126	-2.98681	0.00980254	0.255619	yes	down	1.21	3.22	3.25	0.8	0	0.15	2.56	0.316667
TRINITY_DN18478_c0_g1		0.101	-3.31343	0.0100195	0.260005	yes	down	1.33	2.74	1.62	0.42	0	0	1.89667	0.14
TRINITY_DN17954_c0_g1		2.325	1.21699	0.0100268	0.260005	yes	up	2.75	3.13	27.93	7.23	11.95	3.93	11.27	7.70333
TRINITY_DN21310_c0_g2		0.261	-1.93714	0.0101951	0.263172	yes	down	33.36	22.33	41.37	12.8	6.08	6.39	32.3533	8.42333
TRINITY_DN16024_c0_g1		6.763	2.75773	0.0102056	0.263172	yes	up	0.27	7.29	0	23.71	21.49	4.03	2.52	16.41
TRINITY_DN888_c0_g1		2.008	1.00551	0.0102406	0.263587	yes	up	36.81	21.74	29.76	106.8	25.88	52.55	29.4367	61.7433
TRINITY_DN18248_c0_g1		0.056	-4.15801	0.0102836	1	yes	down	0.66	2.73	0.77	0	0.23	0	1.38667	0.0766667
TRINITY_DN6650_c0_g1		0.415	-1.26716	0.0106292	0.270589	yes	down	12.26	11.14	8.9	5.05	4.19	2.84	10.7667	4.02667
TRINITY_DN2852_c0_g1	PREDICTED: retinaldehyde-binding protein 1-like [Aethina tumida]	2.088	1.06193	0.0107891	0.272665	yes	up	10.15	5.63	6.45	22.31	15.96	7.36	7.41	15.21
TRINITY_DN9966_c0_g1		34.058	5.08993	0.0110003	1	yes	up	0	0	0	2.43	5.89	4.8	0	4.37333
TRINITY_DN853_c1_g2		0.174	-2.52642	0.0110607	0.276831	yes	down	9.34	3.38	3.89	1.03	2.75	0	5.53667	1.26
TRINITY_DN3620_c0_g1		2.36	1.23863	0.0111654	0.278218	yes	up	17	5.62	15.26	41	37.29	10.09	12.6267	29.46
TRINITY_DN10827_c0_g3	PREDICTED: Down syndrome cell adhesion molecule-like protein Dscam2 isoform X1 [Tribolium castaneum] >KYB26607.1 Down syndrome cell adhesion molecule-like protein Dscam2 [Tribolium castaneum]	0.383	-1.3847	0.0112238	0.279092	yes	down	0.8	1.92	1.49	0.44	0.41	0.71	1.40333	0.52
TRINITY_DN11272_c0_g2		0.02	-5.6097	0.0112296	1	yes	down	4.84	0	0.69	0	0	0	1.84333	0
TRINITY_DN14934_c0_g1		0.219	-2.19135	0.011324	0.28036	yes	down	2.12	4.96	2.68	0.44	0.89	0.77	3.25333	0.7
TRINITY_DN12416_c0_g2	uncharacterized protein LOC111509119 [Leptinotarsa decemlineata]	2.593	1.37442	0.0113956	0.28036	yes	up	0.51	0.88	0.98	1.53	3.05	1.44	0.79	2.00667
TRINITY_DN4163_c0_g2	cytochrome P450 9e2-like [Diabrotica virgifera virgifera]	3.585	1.84197	0.0115881	0.281612	yes	up	0.65	1.01	0.95	7.08	1.44	0.59	0.87	3.03667
TRINITY_DN9447_c0_g1		0.367	-1.44494	0.0116779	0.283301	yes	down	4.89	5.6	3.42	1.71	2.51	0.81	4.63667	1.67667
TRINITY_DN7463_c0_g1	pathogenesis-related protein 5-like [Anoplophora glabripennis]	2.609	1.38326	0.0117314	0.284104	yes	up	2.94	3.68	4.42	11.51	13.95	2.89	3.68	9.45
TRINITY_DN3524_c0_g1		2.366	1.24237	0.0120601	0.290046	yes	up	2.77	2.7	13.35	6.94	12.57	4.28	6.27333	7.93
TRINITY_DN8104_c0_g1	chemosensory protein 1 [Dendroctonus armandi]	0.261	-1.93941	0.0121476	0.290646	yes	down	1.67	18.79	26	2.14	5.97	3.91	15.4867	4.00667
TRINITY_DN10692_c0_g1	PREDICTED: phospholipase A1 member A-like [Dendroctonus ponderosae]	2.019	1.01368	0.0122313	0.292145	yes	up	1.71	2	2.89	5.53	3.59	3.89	2.2	4.33667
TRINITY_DN25254_c0_g1	takeout-like [Asbolus verrucosus]	0.1	-3.32124	0.0122691	1	yes	down	0.97	0.47	1.76	0.23	0	0.08	1.06667	0.103333
TRINITY_DN9142_c0_g1	PREDICTED: disintegrin and metalloproteinase domain-containing protein 11 isoform X3 [Tribolium castaneum]	0.43	-1.21736	0.0122795	0.292378	yes	down	1.05	1.21	0.97	0.38	0.54	0.48	1.07667	0.466667
TRINITY_DN29302_c0_g1		29.353	4.87545	0.0123685	1	yes	up	0.32	0	0	6.88	4.47	0	0.106667	3.78333
TRINITY_DN12901_c0_g1		2.735	1.45171	0.0124284	0.294272	yes	up	7.74	3.87	3.42	20.43	11.04	9.29	5.01	13.5867
TRINITY_DN5018_c1_g2		3.379	1.75645	0.0124471	0.294272	yes	up	1.59	1.77	1.26	5.64	4.3	5.44	1.54	5.12667
TRINITY_DN23361_c0_g1		0.021	-5.60096	0.0126267	1	yes	down	16.27	0	1.83	0	0	0	6.03333	0
TRINITY_DN13313_c0_g1	PREDICTED: neuroligin-1 isoform X1 [Tribolium castaneum] >XP_015835929.1 PREDICTED: neuroligin-1 isoform X1 [Tribolium castaneum] >KYB27420.1 Neuroligin-1-like Protein [Tribolium castaneum]	0.488	-1.03397	0.0127104	0.298973	yes	down	1.57	1.53	1.27	0.63	0.7	0.76	1.45667	0.696667
TRINITY_DN11321_c0_g1		0.125	-3.00178	0.0127454	0.299292	yes	down	0.19	0.62	2.85	0.06	0.19	0.2	1.22	0.15
TRINITY_DN22018_c0_g1		0.03	-5.08085	0.0128664	1	yes	down	5.66	3.91	3.01	0	0	0	4.19333	0
TRINITY_DN11706_c0_g2	toll-like receptor 13 [Anoplophora glabripennis]	3.276	1.71193	0.0131775	0.30602	yes	up	1	0.4	0.27	1.78	1.36	2.24	0.556667	1.79333
TRINITY_DN8524_c0_g1		0.394	-1.34529	0.0133396	0.30602	yes	down	5.11	3.2	4.77	1.03	1.98	2.03	4.36	1.68
TRINITY_DN8142_c0_g1		2.515	1.33057	0.0133699	0.306107	yes	up	10.32	3.69	6.5	19.24	22.78	9.53	6.83667	17.1833
TRINITY_DN6921_c0_g1		3.568	1.83509	0.0133874	0.306107	yes	up	1.07	2.14	2.28	8.34	6.8	4.01	1.83	6.38333
TRINITY_DN8852_c0_g1		2.027	1.0195	0.0135851	0.308078	yes	up	13.35	6.48	6.08	22.81	16.47	12.73	8.63667	17.3367
TRINITY_DN5452_c0_g1		0.208	-2.2666	0.0138473	0.311509	yes	down	8.84	3.29	3.71	1.24	1.52	0.54	5.28	1.1
TRINITY_DN10924_c0_g3		0.046	-4.44211	0.0139466	1	yes	down	0.9	1.12	0.79	0	0	0.12	0.936667	0.04
TRINITY_DN9601_c0_g1	glucose dehydrogenase [FAD, quinone] [Anoplophora glabripennis] >XP_018569545.1 glucose dehydrogenase [FAD, quinone] [Anoplophora glabripennis]	2.342	1.22749	0.014143	0.315025	yes	up	2.21	0.73	1.48	3.44	4.93	1.85	1.47333	3.40667
TRINITY_DN435_c0_g3	uncharacterized protein LOC107044038 [Diachasma alloeum]	0.416	-1.2642	0.0141685	0.315025	yes	down	1.05	2.02	2.62	0.27	1.02	1.03	1.89667	0.773333
TRINITY_DN10215_c0_g1	chitinase 16 [Tribolium castaneum] >EFA06307.1 putative chitinase 2-like Protein [Tribolium castaneum]	2.827	1.49916	0.0141846	0.315025	yes	up	0.88	1.16	0.85	3	0.87	4.05	0.963333	2.64
TRINITY_DN7796_c0_g1		21.045	4.39538	0.014243	1	yes	up	0	0.44	0	2.17	3.43	3.58	0.146667	3.06
TRINITY_DN5191_c2_g1		0.25	-2.00259	0.0144324	0.319003	yes	down	12.64	7.6	7.25	1.31	1.37	2.87	9.16333	1.85
TRINITY_DN15270_c0_g1		2.284	1.19145	0.0144839	0.319128	yes	up	15.11	3.68	10.86	25.14	24.29	9.92	9.88333	19.7833
TRINITY_DN6421_c0_g3		6.573	2.71666	0.0145461	0.319128	yes	up	1.08	0	0.77	6.9	3.22	2.16	0.616667	4.09333
TRINITY_DN23596_c0_g2		5.792	2.53401	0.0145527	0.319128	yes	up	0.14	0.45	0.08	1.71	0.97	1.09	0.223333	1.25667
TRINITY_DN4527_c0_g1	uncharacterized protein LOC105204222 [Solenopsis invicta]	2.079	1.05604	0.0147335	0.319957	yes	up	2.25	1.76	2.5	4.21	5.95	2.8	2.17	4.32
TRINITY_DN1493_c0_g1		0.378	-1.40418	0.0147483	0.319957	yes	down	3.78	6.12	11.88	1.59	3.59	2.91	7.26	2.69667
TRINITY_DN3500_c0_g1	hypothetical protein B5V51_3749 [Heliothis virescens]	2.769	1.46961	0.0153387	0.326094	yes	up	2.34	1.13	3.06	5.87	6.43	4.25	2.17667	5.51667
TRINITY_DN18790_c0_g1	jerky protein homolog-like [Athalia rosae]	0.375	-1.41397	0.015664	0.329639	yes	down	1.83	0.68	2.28	0.75	0.31	0.7	1.59667	0.586667
TRINITY_DN3237_c0_g1	PREDICTED: coleoptericin [Tribolium castaneum] >EFA11854.1 Coleoptericin-like Protein [Tribolium castaneum]	3.066	1.61615	0.0156712	0.329639	yes	up	1.85	3.83	5.52	1.68	18.67	13.59	3.73333	11.3133
TRINITY_DN21887_c0_g2	protein tramtrack, beta isoform isoform X46 [Anoplophora glabripennis]	0.047	-4.40602	0.0158991	1	yes	down	1.59	0.91	1.03	0	0	0.16	1.17667	0.0533333
TRINITY_DN7348_c0_g1		681.587	9.41275	0.0159991	0.334014	yes	up	0	0	0	6.89	20.89	0	0	9.26
TRINITY_DN13263_c0_g1	yellow-e3, partial [Asbolus verrucosus]	2.168	1.11623	0.0162527	0.337287	yes	up	1.9	1.13	1.7	4.01	6.13	4.11	1.57667	4.75
TRINITY_DN6498_c1_g2		20.918	4.38667	0.0162757	1	yes	up	0	0	0.12	1.37	0.75	0.44	0.04	0.853333
TRINITY_DN17714_c0_g2		0.048	-4.37946	0.0163868	1	yes	down	1.94	3.86	2.31	0	0	0.31	2.70333	0.103333
TRINITY_DN12524_c0_g2	endonuclease-reverse transcriptase [Lasius niger]	30.569	4.934	0.0166562	1	yes	up	0	0	0	2.38	4.06	2.65	0	3.03
TRINITY_DN6590_c0_g1	PREDICTED: neuromedin-U receptor 2-like isoform X1 [Tribolium castaneum] >AIL02854.1 G-protein coupled receptor [Tribolium castaneum] >AIZ00518.1 pyrokinin 1 receptor A [Tribolium castaneum] >EEZ97715.2 Neuropeptides capa receptor-like Protein [Tribolium castaneum]	0.27	-1.88707	0.0167205	0.345962	yes	down	4.96	7.63	3.68	4.44	3.48	0.08	5.42333	2.66667
TRINITY_DN12644_c0_g2	uncharacterized protein LOC114339217 [Diabrotica virgifera virgifera]	0.07	-3.83551	0.0168663	1	yes	down	2.06	1.06	0.57	0	0.13	0.13	1.23	0.0866667
TRINITY_DN7794_c0_g1	uncharacterized protein LOC111513603 [Leptinotarsa decemlineata]	2.271	1.18313	0.0170012	0.34901	yes	up	12.43	11.15	13.43	8.57	19.61	54.02	12.3367	27.4
TRINITY_DN3031_c0_g1		0.457	-1.13102	0.0170181	0.34901	yes	down	22.9	23.24	21.43	13.39	14.34	2.64	22.5233	10.1233
TRINITY_DN8243_c0_g3	uncharacterized protein LOC113372810 [Ctenocephalides felis]	3.365	1.75067	0.017475	0.35405	yes	up	0.52	0.53	0.74	1.38	2.78	2	0.596667	2.05333
TRINITY_DN19581_c0_g1		0.032	-4.96857	0.0174877	1	yes	down	1.05	1.96	1.87	0	0	0	1.62667	0
TRINITY_DN23449_c0_g1	PREDICTED: uncharacterized protein LOC109604058 [Aethina tumida]	2.467	1.3029	0.017532	0.35405	yes	up	6.7	7.91	4.81	2.1	1.12	2.17	6.47333	1.79667
TRINITY_DN3211_c0_g1	hypothetical protein TcasGA2_TC034782 [Tribolium castaneum]	4.574	2.19354	0.0175654	0.35405	yes	up	29.63	9.93	17	101.72	142.63	14.72	18.8533	86.3567
TRINITY_DN25281_c0_g2	uncharacterized protein LOC114342951 [Diabrotica virgifera virgifera]	0.239	-2.06788	0.0176056	0.354275	yes	down	5.59	4.2	4.99	1.15	0	2.3	4.92667	1.15
TRINITY_DN18562_c0_g2		0.093	-3.42115	0.017613	1	yes	down	1.63	0.63	2.07	0	0.13	0.27	1.44333	0.133333
TRINITY_DN29609_c0_g1	histone H2B [Anthonomus grandis]	2.192	1.13243	0.0176746	0.354388	yes	up	8.58	7.16	8.97	22.39	19.14	12.14	8.23667	17.89
TRINITY_DN29420_c0_g1		0.037	-4.75655	0.0177229	1	yes	down	9.8	4.66	0	0.48	0	0	4.82	0.16
TRINITY_DN1200_c0_g1		2.268	1.18159	0.0178745	0.356626	yes	up	24.11	6.39	9.25	29.08	20.96	39.9	13.25	29.98
TRINITY_DN29287_c0_g1	Transposable element P transposase [Camponotus floridanus]	0.061	-4.03373	0.0179373	1	yes	down	0.34	2.26	0.41	0	0.18	0	1.00333	0.06
TRINITY_DN15549_c0_g3	hypothetical protein CRE_03576 [Caenorhabditis remanei] >EFO92753.1 hypothetical protein CRE_03576 [Caenorhabditis remanei]	0.069	-3.84828	0.0179719	1	yes	down	0	1.66	13.82	0.34	0.36	0.37	5.16	0.356667
TRINITY_DN11095_c0_g2		8.586	3.102	0.0180763	1	yes	up	0.77	0.97	0	7.13	2.93	4.81	0.58	4.95667
TRINITY_DN20712_c0_g1		25.796	4.68906	0.0183937	1	yes	up	0	0	0.31	3.69	4.39	0	0.103333	2.69333
TRINITY_DN30151_c0_g1		0.03	-5.05521	0.0184008	1	yes	down	1.98	0.25	1.65	0	0	0	1.29333	0
TRINITY_DN28405_c0_g1		0.03	-5.05988	0.0185255	1	yes	down	2.29	1.57	0.25	0	0	0	1.37	0
TRINITY_DN10131_c0_g1		4.081	2.02878	0.0185765	0.365881	yes	up	4.57	1.97	1.89	15.11	9.68	11.07	2.81	11.9533
TRINITY_DN6397_c0_g1	hypothetical protein TcasGA2_TC034125 [Tribolium castaneum]	2.117	1.08214	0.0186992	0.367259	yes	up	0.96	1.07	0.74	3.54	2.25	2.02	0.923333	2.60333
TRINITY_DN4690_c0_g1	PREDICTED: uncharacterized protein LOC108366691 [Rhagoletis zephyria]	2.291	1.19589	0.0193097	0.375017	yes	up	1.03	3.16	1.9	8.51	3.24	2.03	2.03	4.59333
TRINITY_DN10690_c0_g4		11.209	3.48655	0.0197385	0.381219	yes	up	0.28	0.09	0	2.89	0	1.2	0.123333	1.36333
TRINITY_DN6377_c0_g1		0.461	-1.11737	0.0199869	0.382817	yes	down	3.3	3.78	4.15	1.62	2.86	0.62	3.74333	1.7
TRINITY_DN6591_c0_g1		2.056	1.04	0.0202022	0.384976	yes	up	7.92	6.48	5.64	8.82	6.65	24.63	6.68	13.3667
TRINITY_DN21889_c0_g1	PREDICTED: zinc finger protein 836 isoform X1 [Tribolium castaneum]	2.016	1.01119	0.0207647	0.390741	yes	up	0.54	0.66	0.79	1.38	1.32	1.22	0.663333	1.30667
TRINITY_DN13952_c0_g1		13.468	3.7515	0.0208712	1	yes	up	0	0	4.61	23.65	15.68	23.48	1.53667	20.9367
TRINITY_DN10480_c0_g1	PREDICTED: protein commissureless 2 homolog [Aethina tumida]	2.016	1.01164	0.0212874	0.396554	yes	up	2.41	1.91	1.8	3.95	4.51	3.67	2.04	4.04333
TRINITY_DN10699_c0_g1		3.76	1.91081	0.0214995	0.398642	yes	up	0.81	0.61	0.57	1.26	5.06	1.14	0.663333	2.48667
TRINITY_DN7075_c0_g1		0.444	-1.17058	0.0219336	0.403919	yes	down	2.04	1.72	1.65	0.47	1.17	0.69	1.80333	0.776667
TRINITY_DN9459_c0_g1	Ryanodine receptor 44F-like Protein [Tribolium castaneum]	0.428	-1.22594	0.0223993	0.405604	yes	down	1.31	1.21	1.44	0.6	0.27	0.78	1.32	0.55
TRINITY_DN22139_c0_g1		0.034	-4.89217	0.0224703	1	yes	down	5.54	2.3	2.95	0	0	0	3.59667	0
TRINITY_DN17844_c0_g1		20.078	4.32756	0.0226036	1	yes	up	0.66	0	0	10.96	2.9	1.7	0.22	5.18667
TRINITY_DN23412_c0_g1	PREDICTED: LOW QUALITY PROTEIN: Krueppel homolog 1-like [Aethina tumida]	0.229	-2.12542	0.0228493	0.413217	yes	down	2.01	2.03	0.96	0.08	0.64	0.39	1.66667	0.37
TRINITY_DN3860_c0_g2	PREDICTED: retinol dehydrogenase 13-like isoform X2 [Tribolium castaneum]	2.151	1.10513	0.0230207	0.414293	yes	up	4.53	3.92	5.16	4.48	13.13	2.99	4.53667	6.86667
TRINITY_DN29741_c0_g1		0.273	-1.87427	0.0231712	0.415263	yes	down	9.58	14.59	13.38	2.72	5.82	1.83	12.5167	3.45667
TRINITY_DN15709_c0_g1		0.033	-4.9044	0.0233115	1	yes	down	7.67	32.03	27.77	0	0	0	22.49	0
TRINITY_DN10898_c0_g1		0.18	-2.47133	0.023529	0.419351	yes	down	1.13	1.41	3.64	0.53	0	0.56	2.06	0.363333
TRINITY_DN4429_c0_g1		0.168	-2.56981	0.0235499	0.419351	yes	down	1.69	2.47	3.17	4.02	0	0.92	2.44333	1.64667
TRINITY_DN28686_c0_g1		0.101	-3.30337	0.0237906	1	yes	down	1.84	1.64	0.31	0	0	0.38	1.26333	0.126667
TRINITY_DN11872_c0_g1	PREDICTED: uncharacterized protein LOC657651 [Tribolium castaneum] >XP_015835758.1 PREDICTED: uncharacterized protein LOC657651 [Tribolium castaneum] >EFA04239.2 hypothetical protein TcasGA2_TC014493 [Tribolium castaneum]	2.088	1.06183	0.0238763	0.423277	yes	up	2.12	1.5	1.51	3.6	4.97	1.97	1.71	3.51333
TRINITY_DN4771_c0_g1		0.199	-2.32618	0.0239664	0.424056	yes	down	107.34	82.62	22.63	31.79	0	11.59	70.8633	14.46
TRINITY_DN28677_c0_g1		0.05	-4.3167	0.0240828	1	yes	down	3.03	1.75	0.55	0	0.25	0	1.77667	0.0833333
TRINITY_DN21448_c0_g3	NADH dehydrogenase subunit 5 (mitochondrion) [Asymmetron lucayanum]	49.264	5.62246	0.0240992	1	yes	up	0	0	0	3.21	0	0	0	1.07
TRINITY_DN12999_c0_g1	hypothetical protein EVAR_47544_1 [Eumeta japonica]	0.103	-3.27583	0.0242544	1	yes	down	5.13	2.91	6.69	0.48	0	1.06	4.91	0.513333
TRINITY_DN15784_c0_g2	titin isoform X1 [Anoplophora glabripennis]	0.051	-4.30082	0.0242897	1	yes	down	2.92	1.04	0.74	0.21	0	0	1.56667	0.07
TRINITY_DN9917_c0_g1	uncharacterized protein LOC111414018 [Onthophagus taurus]	0.052	-4.26017	0.0245376	1	yes	down	2.38	5.92	2.27	0.49	0	0	3.52333	0.163333
TRINITY_DN9605_c0_g1		18.89	4.23957	0.0251719	0.437056	yes	up	0.26	0.37	0.21	1.84	12.81	0	0.28	4.88333
TRINITY_DN18359_c0_g1		0.042	-4.59053	0.0252059	1	yes	down	0	25.18	23.52	0	2.4	0	16.2333	0.8
TRINITY_DN8179_c1_g1		0.227	-2.14088	0.0253949	0.438196	yes	down	3.65	7.05	4.95	0.73	0.11	0.65	5.21667	0.496667
TRINITY_DN7095_c0_g3	hypothetical protein TcasGA2_TC001822 [Tribolium castaneum]	0.22	-2.18234	0.0256855	0.441824	yes	down	2.58	0.88	0.2	0.22	0.13	0.45	1.22	0.266667
TRINITY_DN8830_c0_g1	endonuclease-reverse transcriptase [Lasius niger]	0.286	-1.80366	0.0257004	0.441824	yes	down	2.89	4.22	3.73	0.89	0.73	0.96	3.61333	0.86
TRINITY_DN7967_c0_g1		47.916	5.58243	0.0259424	1	yes	up	0	0	0	0	7.44	0	0	2.48
TRINITY_DN861_c6_g1		0.082	-3.61613	0.0265761	1	yes	down	0.93	1.46	0.69	0	0.12	0.13	1.02667	0.0833333
TRINITY_DN5329_c0_g1	uncharacterized protein BDFB_004743, partial [Asbolus verrucosus]	7.952	2.99127	0.0267476	0.453115	yes	up	0	10.06	2.68	43.69	56.3	0	4.24667	33.33
TRINITY_DN10525_c0_g1		34.606	5.11294	0.0270182	1	yes	up	0	0	0	1.87	0	1.63	0	1.16667
TRINITY_DN8118_c0_g1		9.315	3.21962	0.0270727	1	yes	up	0.3	0.76	0	1.97	6.84	4.03	0.353333	4.28
TRINITY_DN13061_c0_g1		0.032	-4.97691	0.0271615	1	yes	down	0.6	0.38	4.67	0	0	0	1.88333	0
TRINITY_DN19135_c0_g1		27.08	4.75913	0.0271644	1	yes	up	0	0	0	2.58	3.19	1.43	0	2.4
TRINITY_DN15335_c0_g1	PREDICTED: inactive pancreatic lipase-related protein 1 isoform X2 [Tribolium castaneum] >EFA10312.1 Inactive pancreatic lipase-related protein 1-like Protein [Tribolium castaneum]	2.19	1.13095	0.0272827	0.459941	yes	up	2.41	1.29	2.18	7.92	2.4	2.27	1.96	4.19667
TRINITY_DN12165_c0_g1	monoacylglycerol lipase ABHD12-like [Anoplophora glabripennis]	2.007	1.00514	0.0273197	0.460008	yes	up	1.66	1.37	2.28	2.72	5.03	2.74	1.77	3.49667
TRINITY_DN7301_c0_g1		29.182	4.86698	0.0273626	1	yes	up	0	0	0	4.81	0.61	1.5	0	2.30667
TRINITY_DN6113_c0_g1		6.098	2.60838	0.0273847	0.460545	yes	up	4.94	5.69	37.53	17.02	183.03	60.39	16.0533	86.8133
TRINITY_DN24519_c0_g2	hypothetical protein evm_003252 [Chilo suppressalis]	27.035	4.75677	0.0276556	1	yes	up	0	0	0	2.83	4.86	1.91	0	3.2
TRINITY_DN6718_c0_g1		0.339	-1.56186	0.0278761	0.464619	yes	down	13.51	8.64	7.79	2.09	6.86	1.64	9.98	3.53
TRINITY_DN8054_c0_g1		0.318	-1.65414	0.027943	0.464882	yes	down	13.68	22.02	12.06	6.5	6.27	1.93	15.92	4.9
TRINITY_DN9105_c0_g1		10.012	3.3237	0.0279558	1	yes	up	0.41	0.16	0.15	6.83	1.32	1.06	0.24	3.07
TRINITY_DN5833_c0_g1	Glyco hydro 18 and/or CBM 14 domain containing protein [Asbolus verrucosus]	3.799	1.92558	0.0280507	0.465007	yes	up	7.93	5.86	6.52	23.49	48.66	4.08	6.77	25.41
TRINITY_DN8672_c1_g2		35.096	5.13322	0.028531	1	yes	up	0	0	0	1.92	0	8.57	0	3.49667
TRINITY_DN30327_c0_g1		0.098	-3.35432	0.028799	1	yes	down	2.26	4.24	2.69	0	0.91	0	3.06333	0.303333
TRINITY_DN6762_c0_g1		0.187	-2.4165	0.0288601	0.470661	yes	down	6.29	2	1.64	0.79	0.81	0	3.31	0.533333
TRINITY_DN9863_c0_g1		3.324	1.73275	0.0289325	0.470661	yes	up	0.69	0.75	0.62	3.73	1.52	1.4	0.686667	2.21667
TRINITY_DN19973_c0_g1	general transcription factor II-I repeat domain-containing protein 2B-like [Agrilus planipennis]	0.037	-4.76758	0.0290108	1	yes	down	1.53	2.38	2.28	0	0	0	2.06333	0
TRINITY_DN16383_c0_g2	hypothetical protein B5X24_HaOG207638 [Helicoverpa armigera]	0.208	-2.26751	0.0295376	0.475505	yes	down	2.31	1.3	1.77	0.48	0.12	0.5	1.79333	0.366667
TRINITY_DN10920_c0_g2	dynein heavy chain 2, axonemal [Anoplophora glabripennis]	0.189	-2.40093	0.0295859	0.475731	yes	down	1.05	2.08	0.83	0.09	0.46	0.19	1.32	0.246667
TRINITY_DN1035_c0_g1	kinesin heavy chain [Rhopalosiphum maidis]	5.924	2.5666	0.0297248	0.476041	yes	up	6.59	2.02	1.54	9.24	34.97	4.24	3.38333	16.15
TRINITY_DN11029_c0_g2		0.036	-4.80879	0.0299662	1	yes	down	0.52	2.6	1.24	0	0	0	1.45333	0
TRINITY_DN10350_c0_g1		0.485	-1.04255	0.030065	0.477285	yes	down	2.61	3.6	2.88	1.23	2.45	0.65	3.03	1.44333
TRINITY_DN23659_c0_g1		0.222	-2.17445	0.0300938	0.477285	yes	down	5.74	7.17	7.7	0.73	3.48	0.4	6.87	1.53667
TRINITY_DN4221_c1_g1	PREDICTED: uncharacterized protein LOC657813 [Tribolium castaneum]	0.491	-1.02656	0.0301566	0.477317	yes	down	1.56	1.85	2.11	1.04	0.74	0.89	1.84	0.89
TRINITY_DN4838_c0_g1	hypothetical protein BDFB_000666 [Asbolus verrucosus]	0.315	-1.66851	0.0301888	0.477317	yes	down	8.79	3.18	6.13	1.41	1.93	2.11	6.03333	1.81667
TRINITY_DN449_c0_g1		3.397	1.76427	0.0306833	0.481697	yes	up	6.5	2.92	0	7.1	3.9	3.51	3.14	4.83667
TRINITY_DN8280_c0_g2		0.035	-4.85453	0.0309255	1	yes	down	1.15	0.36	3.43	0	0	0	1.64667	0
TRINITY_DN5018_c2_g1		13.157	3.71778	0.0310021	1	yes	up	0	0	0.74	0.96	2	6.62	0.246667	3.19333
TRINITY_DN4520_c0_g1		37.036	5.21085	0.0311	1	yes	up	0	0	0	0	0.26	5.52	0	1.92667
TRINITY_DN13223_c0_g1	hypothetical protein YQE_05183, partial [Dendroctonus ponderosae]	0.487	-1.03737	0.0312006	0.486415	yes	down	97.56	32.52	32.71	26.7	15.69	13.54	54.2633	18.6433
TRINITY_DN17116_c0_g1	uncharacterized protein LOC114333090 [Diabrotica virgifera virgifera]	4.087	2.03091	0.031205	0.486415	yes	up	0.58	0.07	0.19	1.48	1.16	0.8	0.28	1.14667
TRINITY_DN22436_c0_g1		0.027	-5.23705	0.0313441	1	yes	down	0.32	0	6.91	0	0	0	2.41	0
TRINITY_DN19405_c0_g2	reverse transcriptase domain protein, partial [Drosophila mercatorum]	32.976	5.04334	0.0313695	1	yes	up	0	0	0	1.74	0	2.07	0	1.27
TRINITY_DN10539_c0_g1	uncharacterized protein LOC114343547 [Diabrotica virgifera virgifera]	0.029	-5.10385	0.0314939	1	yes	down	0	0.9	2.04	0	0	0	0.98	0
TRINITY_DN16876_c0_g1	hect domain and RLD 2-like protein [Tribolium castaneum]	0.266	-1.90786	0.0317191	0.49022	yes	down	2.59	2.02	5.7	0.7	1.66	0.3	3.43667	0.886667
TRINITY_DN6854_c0_g1	kinesin-like protein KIF19 [Leptinotarsa decemlineata]	0.406	-1.30152	0.0318866	0.491269	yes	down	1.3	1.84	1.31	0.55	0.31	0.92	1.48333	0.593333
TRINITY_DN8208_c0_g1	inorganic phosphate cotransporter [Asbolus verrucosus]	2.387	1.25528	0.0319424	0.491269	yes	up	0.46	0.49	1.16	1.63	2.07	1.96	0.703333	1.88667
TRINITY_DN19875_c0_g1		4.059	2.0213	0.0319928	0.491269	yes	up	1.29	0.4	3.07	7.26	6.58	5.42	1.58667	6.42
TRINITY_DN22876_c0_g1		0.073	-3.78052	0.0322112	1	yes	down	7.14	0.99	0	0	0.98	0	2.71	0.326667
TRINITY_DN13394_c0_g1	PREDICTED: LIM and SH3 domain protein Lasp isoform X2 [Tribolium castaneum] >KYB29309.1 hypothetical protein TcasGA2_TC032185 [Tribolium castaneum]	0.397	-1.33172	0.0324313	0.494169	yes	down	1	1.61	3.17	0.57	0.47	1.21	1.92667	0.75
TRINITY_DN8418_c0_g1	hypothetical protein YQE_06270, partial [Dendroctonus ponderosae]	0.44	-1.18429	0.0324883	0.494169	yes	down	3.77	7.99	5.27	2.1	3.92	1.62	5.67667	2.54667
TRINITY_DN29987_c0_g1		0.035	-4.82337	0.032526	1	yes	down	2.54	24.49	15.33	0	0	0	14.12	0
TRINITY_DN25401_c0_g1		0.109	-3.19387	0.0325875	1	yes	down	34.42	15.65	12.98	4.45	0	2.66	21.0167	2.37
TRINITY_DN13893_c0_g4	PREDICTED: solute carrier family 46 member 3 [Tribolium castaneum] >EFA05964.2 Solute carrier family 46 member 3-like Protein [Tribolium castaneum]	2.112	1.07865	0.032642	0.494602	yes	up	1.17	1.21	1.56	2.17	3.49	2.53	1.31333	2.73
TRINITY_DN4886_c0_g3		0.036	-4.77698	0.0326662	1	yes	down	2.88	1.08	0.69	0	0	0	1.55	0
TRINITY_DN18961_c1_g1	uncharacterized protein LOC112687986 [Sipha flava]	25.693	4.68329	0.0327829	1	yes	up	0	0	0	1.92	0.86	1.49	0	1.42333
TRINITY_DN3869_c0_g1	protein rolling stone-like [Anoplophora glabripennis]	0.486	-1.04154	0.032938	0.496925	yes	down	5.32	5.43	5.77	3.19	3.69	1.05	5.50667	2.64333
TRINITY_DN15179_c0_g1		0.413	-1.27533	0.0333139	0.500427	yes	down	17.23	6.49	46.63	19	5.96	1.55	23.45	8.83667
TRINITY_DN21727_c0_g1	uncharacterized protein LOC111508326 [Leptinotarsa decemlineata]	0.244	-2.03278	0.0337448	0.50364	yes	down	1.24	1.01	0.73	0.26	0.26	0.2	0.993333	0.24
TRINITY_DN11775_c0_g1		0.302	-1.72729	0.0340461	0.505188	yes	down	17.38	18.92	12.87	9.5	5.04	0	16.39	4.84667
TRINITY_DN14256_c0_g2		0.08	-3.63755	0.0345896	1	yes	down	2.8	4.18	8.04	1.14	0	0	5.00667	0.38
TRINITY_DN13226_c0_g1	hypothetical protein B7P43_G08125 [Cryptotermes secundus]	3.188	1.67246	0.0348402	0.508543	yes	up	0.6	0.42	0.05	0.78	2.09	0.5	0.356667	1.12333
TRINITY_DN9238_c0_g1	PREDICTED: T-complex-associated testis-expressed protein 1 isoform X1 [Tribolium castaneum] >XP_008194193.2 PREDICTED: T-complex-associated testis-expressed protein 1 isoform X1 [Tribolium castaneum] >EFA04350.1 T-complex-associated testis-expressed protein 1-like Protein [Tribolium castaneum]	0.197	-2.34589	0.034959	0.50921	yes	down	1.77	1.75	0.99	0.39	0.49	0	1.50333	0.293333
TRINITY_DN966_c1_g1		2.499	1.32136	0.0358681	0.519733	yes	up	2.81	0.99	0.65	3.42	3.86	1.68	1.48333	2.98667
TRINITY_DN27672_c0_g1	hypothetical protein BRAFLDRAFT_125914 [Branchiostoma floridae] >EEN45831.1 hypothetical protein BRAFLDRAFT_125914 [Branchiostoma floridae]	42.469	5.40835	0.0359102	1	yes	up	0	0	0	2.83	0	0	0	0.943333
TRINITY_DN30880_c0_g1	Beta-2-microglobulin precursor [Caligus clemensi]	42.469	5.40835	0.0359102	1	yes	up	0	0	0	9.75	0	0	0	3.25
TRINITY_DN18130_c0_g3		31.688	4.98589	0.0359416	1	yes	up	0	0	0	2.01	4.56	0	0	2.19
TRINITY_DN15482_c0_g1	tyrosine-protein kinase hopscotch [Asbolus verrucosus]	0.109	-3.19235	0.0362608	1	yes	down	1.11	0.52	2.47	0.29	0	0.15	1.36667	0.146667
TRINITY_DN20705_c0_g1	NADH dehydrogenase subunit 4 [Balanoglossus carnosus] >AAD11946.1 NADH dehydrogenase subunit 4 (mitochondrion) [Balanoglossus carnosus]	17.031	4.09013	0.0364818	1	yes	up	0	0.16	0	2.42	0	0.14	0.0533333	0.853333
TRINITY_DN2029_c0_g1		5.014	2.32585	0.0368673	0.526235	yes	up	54.6	19.29	116.56	56.79	945.55	191.75	63.4833	398.03
TRINITY_DN7885_c0_g1		2.473	1.30618	0.0369283	0.526235	yes	up	4.32	9.01	3.42	10.35	24.62	6.12	5.58333	13.6967
TRINITY_DN11652_c0_g4		4.306	2.10638	0.036997	0.526235	yes	up	1.06	0.33	0.63	3.15	0.56	4.92	0.673333	2.87667
TRINITY_DN13697_c0_g1		0.208	-2.26812	0.0370659	0.526393	yes	down	1.76	1.62	2.77	0.48	0	0.77	2.05	0.416667
TRINITY_DN9257_c0_g1		0.039	-4.6778	0.037085	1	yes	down	1.81	4.5	2.88	0	0	0	3.06333	0
TRINITY_DN9437_c0_g1		3.677	1.87843	0.0373887	0.529541	yes	up	0.54	0.39	0.28	2	1.58	8.5	0.403333	4.02667
TRINITY_DN20062_c1_g1		0.031	-5.01735	0.0373905	1	yes	down	0	2.16	4.54	0	0	0	2.23333	0
TRINITY_DN708_c0_g2		2.182	1.12592	0.0374962	0.529548	yes	up	0.61	0.58	1.32	1.57	0.87	2.83	0.836667	1.75667
TRINITY_DN17472_c0_g1		0.039	-4.69342	0.0375497	1	yes	down	1	3.76	3	0	0	0	2.58667	0
TRINITY_DN10289_c0_g1	uncharacterized protein LOC114339327 [Diabrotica virgifera virgifera]	20.631	4.36675	0.037747	1	yes	up	0	0	0.07	0.45	0	1.07	0.0233333	0.506667
TRINITY_DN12252_c0_g1		0.291	-1.77968	0.0378339	0.531085	yes	down	8.87	2.88	4.09	0.34	1.76	4.22	5.28	2.10667
TRINITY_DN4665_c0_g4		0.098	-3.34615	0.0378736	1	yes	down	0	1.15	3.37	0	0.11	0.33	1.50667	0.146667
TRINITY_DN6636_c0_g1	PREDICTED: matrix metalloproteinase-25 [Tribolium castaneum]	2.041	1.02902	0.0378785	0.531177	yes	up	1.7	1.37	2.26	6.54	2.4	1.7	1.77667	3.54667
TRINITY_DN26086_c0_g1		0.039	-4.68218	0.03792	1	yes	down	2.42	6.99	2.9	0	0	0	4.10333	0
TRINITY_DN19230_c0_g1		0.058	-4.09578	0.0382507	1	yes	down	1.81	1.03	0.39	0	0	0.18	1.07667	0.06
TRINITY_DN5564_c0_g1		0.029	-5.12899	0.0383656	1	yes	down	0.13	2.62	0	0	0	0	0.916667	0
TRINITY_DN17190_c0_g1		0.196	-2.35144	0.0384064	1	yes	down	0.53	0.44	1.58	0.06	0.25	0.19	0.85	0.166667
TRINITY_DN24102_c0_g1		0.031	-5.01386	0.0385939	1	yes	down	0	4	11.61	0	0	0	5.20333	0
TRINITY_DN25345_c0_g1		17.948	4.16573	0.0387698	1	yes	up	0	0	0.11	0.39	0.1	1.51	0.0366667	0.666667
TRINITY_DN7725_c0_g1		0.39	-1.35793	0.0388797	0.54032	yes	down	9.77	4.12	4.31	3.64	2.46	0.9	6.06667	2.33333
TRINITY_DN28299_c0_g1	hypothetical protein YQE_00057, partial [Dendroctonus ponderosae]	25.651	4.68096	0.0392233	1	yes	up	0	0	0	0.34	2.49	2.6	0	1.81
TRINITY_DN11371_c0_g1		0.116	-3.11342	0.0397429	1	yes	down	2.85	1.52	1.24	0.18	0.52	0	1.87	0.233333
TRINITY_DN3306_c0_g1		0.086	-3.53255	0.0398667	1	yes	down	4.71	7.52	4.84	0	0	1.56	5.69	0.52
TRINITY_DN9112_c0_g1	larval cuticle protein 16/17-like [Agrilus planipennis]	0.359	-1.47898	0.0403341	0.554445	yes	down	1.87	2.87	2.41	0.44	0.98	1.1	2.38333	0.84
TRINITY_DN3929_c0_g2		25.534	4.67433	0.0405351	1	yes	up	0	0	0	5.42	1.04	1.09	0	2.51667
TRINITY_DN8482_c0_g1		4.16	2.0567	0.0409527	0.560834	yes	up	0.74	1.83	0.22	3.76	6.19	1.45	0.93	3.8
TRINITY_DN3650_c0_g1		0.425	-1.2342	0.04096	0.560834	yes	down	5.5	7.95	4.72	0.75	4.72	2.43	6.05667	2.63333
TRINITY_DN7895_c0_g1	long-chain fatty acid transport protein 4 [Agrilus planipennis]	2.264	1.17893	0.0410908	0.561668	yes	up	0.46	1.83	1.28	1.77	3.33	2.73	1.19	2.61
TRINITY_DN6178_c0_g1		8.899	3.15371	0.0411146	1	yes	up	0.27	0	0	0.14	1.21	1.18	0.09	0.843333
TRINITY_DN8826_c0_g1		0.464	-1.10701	0.0412435	0.562008	yes	down	4.97	3.28	2.6	1.5	1.29	2.16	3.61667	1.65
TRINITY_DN15150_c0_g2	odorant receptor 110 [Tribolium castaneum]	4.049	2.01744	0.0412476	0.562008	yes	up	0.42	0.76	0.09	0.2	4.14	0.69	0.423333	1.67667
TRINITY_DN10365_c0_g2		0.041	-4.62129	0.0412657	1	yes	down	3.99	3.31	2.39	0	0	0	3.23	0
TRINITY_DN7067_c0_g3		3.864	1.95006	0.0413869	0.563356	yes	up	4.43	0.52	1.07	11.12	9.75	0.92	2.00667	7.26333
TRINITY_DN12321_c0_g1	hypothetical protein BDFB_002284 [Asbolus verrucosus]	2.014	1.00988	0.041737	0.564881	yes	up	64.27	26.47	9.35	70.66	77.06	47.21	33.3633	64.9767
TRINITY_DN25881_c0_g1	uncharacterized protein LOC114339908 [Diabrotica virgifera virgifera]	23.726	4.56838	0.0418835	1	yes	up	0	0	0	1.61	2.02	1.05	0	1.56
TRINITY_DN1916_c0_g1	PREDICTED: LOW QUALITY PROTEIN: synaptic vesicle glycoprotein 2C-like [Aethina tumida]	2.053	1.03772	0.042523	0.574329	yes	up	13.65	8.33	2.77	9.68	28.64	15.79	8.25	18.0367
TRINITY_DN25657_c0_g1		0.048	-4.3708	0.0425302	1	yes	down	0	2.68	10.31	0	0.59	0	4.33	0.196667
TRINITY_DN28049_c0_g1		0.264	-1.92312	0.0429923	0.577308	yes	down	2.03	1.04	1.75	0.38	0.68	0.2	1.60667	0.42
TRINITY_DN9390_c0_g2		15.617	3.96501	0.0429946	1	yes	up	0	0	0.26	0.66	2.32	0.7	0.0866667	1.22667
TRINITY_DN12337_c0_g1	uncharacterized protein LOC114335715 [Diabrotica virgifera virgifera]	0.033	-4.92363	0.0431106	1	yes	down	3.31	4.13	0	0	0	0	2.48	0
TRINITY_DN15768_c0_g1		0.05	-4.33007	0.0431473	1	yes	down	19.17	0	8.77	0	0	1.76	9.31333	0.586667
TRINITY_DN8513_c0_g5		17.941	4.16521	0.043536	1	yes	up	0.12	0	0	0.24	2.21	0.13	0.04	0.86
TRINITY_DN10058_c0_g1		0.174	-2.51956	0.0435579	0.582024	yes	down	0.35	2.7	1.33	0.18	0	0.56	1.46	0.246667
TRINITY_DN3617_c0_g1	uncharacterized protein LOC111417019 [Onthophagus taurus] >XP_022903672.1 uncharacterized protein LOC111415992 [Onthophagus taurus] >XP_022908713.1 uncharacterized protein LOC111420039 [Onthophagus taurus]	0.246	-2.02426	0.0435944	0.582024	yes	down	0.97	2.29	1.91	0.22	0.68	0.35	1.72333	0.416667
TRINITY_DN15658_c0_g1	Protein takeout-like Protein [Tribolium castaneum]	4.128	2.04554	0.0439725	0.584271	yes	up	0.32	0.69	1.3	0.49	0.66	8.1	0.77	3.08333
TRINITY_DN11646_c0_g1	sushi, von Willebrand factor type A, EGF and pentraxin domain-containing protein 1-like [Anoplophora glabripennis]	23.702	4.56694	0.0443557	1	yes	up	0	0	0	1.76	1.31	0.55	0	1.20667
TRINITY_DN2315_c0_g2		0.115	-3.11459	0.0444144	1	yes	down	0.88	0.88	3.12	0	0.37	0.19	1.62667	0.186667
TRINITY_DN23916_c0_g1		0.064	-3.96461	0.0446801	1	yes	down	2.18	1.95	3.59	0	0.33	0	2.57333	0.11
TRINITY_DN12619_c0_g1		0.291	-1.78214	0.0447719	0.591361	yes	down	2.97	4.38	3.11	1.08	0.37	1.54	3.48667	0.996667
TRINITY_DN11103_c0_g1	translational activator GCN1, partial [Asbolus verrucosus]	0.188	-2.40964	0.0449039	0.591361	yes	down	1.55	6.7	9.84	0.72	0	0.76	6.03	0.493333
TRINITY_DN8711_c0_g1	uncharacterized protein LOC113506092 [Trichoplusia ni]	0.479	-1.06254	0.0449241	0.591361	yes	down	1.94	5.45	3.91	2.97	1.45	1.53	3.76667	1.98333
TRINITY_DN29549_c0_g1	uncharacterized protein LOC108915831 [Anoplophora glabripennis]	29.144	4.86513	0.0449244	1	yes	up	0	0	0	0	2.52	2.95	0	1.82333
TRINITY_DN12417_c0_g1		8.292	3.05168	0.0449307	0.591361	yes	up	0.05	0	0.33	2.72	0.34	0	0.126667	1.02
TRINITY_DN11339_c0_g3		0.339	-1.55981	0.0450442	0.592295	yes	down	2.36	2.27	1.39	0.41	0.49	1.11	2.00667	0.67
TRINITY_DN10486_c0_g2		2.258	1.17527	0.0452209	0.59321	yes	up	2.79	0.75	0.96	5.1	2.6	1.08	1.5	2.92667
TRINITY_DN6112_c0_g2		4.608	2.20414	0.0452415	0.59321	yes	up	0.89	0.69	0.79	3.66	7.2	0	0.79	3.62
TRINITY_DN7480_c0_g1	hypothetical protein BDFB_003224 [Asbolus verrucosus]	2.977	1.57388	0.0455688	0.59411	yes	up	0.54	0.94	0.35	0.48	1.26	3.56	0.61	1.76667
TRINITY_DN10246_c0_g1		0.456	-1.13163	0.0456542	0.59411	yes	down	1.84	1.24	1.34	0.36	0.99	0.62	1.47333	0.656667
TRINITY_DN11053_c0_g4	TPA: epidermal growth factor receptor-like protein [Tribolium castaneum]	23.903	4.5791	0.0457516	1	yes	up	0	0	0	1.18	0.27	0.42	0	0.623333
TRINITY_DN8580_c0_g1	PREDICTED: uncharacterized protein LOC109602681 [Aethina tumida]	0.016	-5.98887	0.0459515	0.59411	yes	down	60.96	0	2.99	0	0	1.04	21.3167	0.346667
TRINITY_DN30197_c0_g1		0.062	-4.02047	0.0461525	1	yes	down	0.68	2.14	0.4	0	0	0.19	1.07333	0.0633333
TRINITY_DN7754_c0_g1		31.771	4.98965	0.046243	1	yes	up	0	0	0	0.46	0	8.69	0	3.05
TRINITY_DN26577_c0_g1	hypothetical protein KGM_213161 [Danaus plexippus plexippus]	4.082	2.02924	0.0462683	0.596009	yes	up	1.16	0.19	0.18	3.82	2.01	0.42	0.51	2.08333
TRINITY_DN25294_c0_g1		0.169	-2.56346	0.0465129	1	yes	down	2.41	0.71	1.34	0.15	0.3	0.31	1.48667	0.253333
TRINITY_DN23316_c0_g1	hypothetical protein C0J52_21895 [Blattella germanica]	0.09	-3.47506	0.0470544	1	yes	down	0.7	1.47	0.69	0	0	0.26	0.953333	0.0866667
TRINITY_DN684_c0_g1		2.222	1.15177	0.0473855	0.604935	yes	up	3.42	2.99	1.5	7.22	6.11	3.72	2.63667	5.68333
TRINITY_DN11595_c0_g1		0.139	-2.84217	0.0475454	1	yes	down	2.92	9.44	5.59	0	1.92	0.67	5.98333	0.863333
TRINITY_DN1412_c0_g2		0.383	-1.38375	0.0478702	0.608205	yes	down	40.97	56.73	34.9	26.33	21.48	4.41	44.2	17.4067
TRINITY_DN29327_c0_g1	40S ribosomal protein S6 [Exaiptasia pallida] >KXJ25976.1 40S ribosomal protein S6 [Exaiptasia pallida]	15.538	3.95777	0.0481362	1	yes	up	0.19	0	0	2.74	0.3	0	0.0633333	1.01333
TRINITY_DN9156_c0_g1		0.349	-1.51937	0.0481446	0.609765	yes	down	1.25	3.72	5.34	0.12	2.46	1.05	3.43667	1.21
TRINITY_DN20462_c0_g1		0.042	-4.5728	0.0481644	1	yes	down	0.68	2.62	2.07	0	0	0	1.79	0
TRINITY_DN27952_c0_g1		0.042	-4.56058	0.0484618	1	yes	down	2.22	5.5	2.66	0	0	0	3.46	0
TRINITY_DN17098_c0_g1		0.26	-1.94207	0.048871	0.612897	yes	down	3.19	3.83	1.81	1.18	1.07	0	2.94333	0.75
TRINITY_DN31053_c0_g1		15.833	3.98488	0.0492954	1	yes	up	0	1.5	0	1.24	11.07	13.08	0.5	8.46333
TRINITY_DN9782_c0_g1	Farnesyl pyrophosphate synthase [Folsomia candida]	0.043	-4.53879	0.0493371	1	yes	down	5.93	9.08	5.35	0	0	0	6.78667	0
TRINITY_DN16628_c0_g2	MHC class II antigen, partial [Schistosoma japonicum] >ADB03085.1 MHC class II antigen, partial [Schistosoma japonicum] >ADB03086.1 MHC class II antigen, partial [Schistosoma japonicum] >ADB03089.1 MHC class II antigen, partial [Schistosoma japonicum]	37.373	5.22393	0.0494463	1	yes	up	0	0	0	5.1	0	0	0	1.7
TRINITY_DN2982_c1_g1	esterase FE4-like [Leptinotarsa decemlineata]	0.2	-2.32108	0.0495166	1	yes	down	1.88	1.46	1.09	0.12	0.12	0.63	1.47667	0.29
TRINITY_DN6962_c0_g1		0.214	-2.22256	0.0495511	0.616071	yes	down	6.84	3.51	1.48	0.62	0	2.61	3.94333	1.07667
TRINITY_DN18863_c0_g1	uncharacterized protein LOC108911431 [Anoplophora glabripennis]	0.362	-1.46727	0.0496643	0.616927	yes	down	4.93	6.17	4.38	2.35	3.08	0.08	5.16	1.83667
TRINITY_DN7024_c2_g3	uncharacterized protein LOC113225755 [Hyposmocoma kahamanoa]	0.211	-2.2414	0.0498981	0.617145	yes	down	1.62	3.32	1.74	0.76	0.62	0	2.22667	0.46
TRINITY_DN13738_c0_g6	PREDICTED: RNA-directed DNA polymerase from mobile element jockey-like [Aplysia californica]	14.755	3.88314	0.04995	1	yes	up	0	0.14	0	0.7	0.95	0.37	0.0466667	0.673333
TRINITY_DN21326_c0_g2		23.544	4.55729	0.0499961	1	yes	up	0	0	0	2.22	2.73	0.41	0	1.78667

## Sheet: 2B
				The cluster analysis differentially expressed genes of S. japonicum feeding on C. cephalonica eggs.
