# Supplementary material for: Changes in life history parameters and transcriptome profile of Serangium japonicum associated with feeding on natural prey (Bemisia tabaci) and alternate host (Corcyra cephalonica eggs)
Source: BMC Genomics. 2023 Mar 14;24:112. doi: 10.1186/s12864-023-09182-y (PMC10015737; doi:10.1186/s12864-023-09182-y)
Supplement: Supplementary file 3 — Additional file 3. [file 12864_2023_9182_MOESM3_ESM.xlsx]

## Sheet: File 3
Gene ontolgy (GO) enrichment of differentially expressed genes in C. cephalonica eggs fed S. japonicum.
Term Type	Term description	GO ID	W_vs_RME_T num	W_vs_RME_T percent
biological_process	immune system process	GO:0002376	1	1/117
biological_process	biological regulation	GO:0065007	9	9/117
biological_process	metabolic process	GO:0008152	24	24/117
biological_process	pigmentation	GO:0043473	2	2/117
biological_process	multi-organism process	GO:0051704	1	1/117
biological_process	locomotion	GO:0040011	1	1/117
biological_process	reproductive process	GO:0022414	1	1/117
biological_process	cellular component organization or biogenesis	GO:0071840	1	1/117
biological_process	cellular process	GO:0009987	26	26/117
biological_process	developmental process	GO:0032502	2	2/117
biological_process	multicellular organismal process	GO:0032501	1	1/117
biological_process	localization	GO:0051179	5	5/117
biological_process	biological adhesion	GO:0022610	2	2/117
biological_process	response to stimulus	GO:0050896	2	2/117
cellular_component	protein-containing complex	GO:0032991	4	4/117
cellular_component	cell	GO:0005623	1	1/117
cellular_component	membrane part	GO:0044425	24	24/117
cellular_component	extracellular region part	GO:0044421	4	4/117
cellular_component	organelle part	GO:0044422	8	8/117
cellular_component	organelle	GO:0043226	8	8/117
cellular_component	membrane	GO:0016020	4	4/117
cellular_component	cell junction	GO:0030054	1	1/117
cellular_component	extracellular region	GO:0005576	5	5/117
cellular_component	cell part	GO:0044464	18	18/117
cellular_component	supramolecular complex	GO:0099080	1	1/117
molecular_function	translation regulator activity	GO:0045182	1	1/117
molecular_function	transcription regulator activity	GO:0140110	2	2/117
molecular_function	cargo receptor activity	GO:0038024	1	1/117
molecular_function	transporter activity	GO:0005215	5	5/117
molecular_function	binding	GO:0005488	37	37/117
molecular_function	molecular transducer activity	GO:0060089	1	1/117
molecular_function	catalytic activity	GO:0003824	39	39/117
