# Supplementary material for: Changes in life history parameters and transcriptome profile of Serangium japonicum associated with feeding on natural prey (Bemisia tabaci) and alternate host (Corcyra cephalonica eggs)
Source: BMC Genomics. 2023 Mar 14;24:112. doi: 10.1186/s12864-023-09182-y (PMC10015737; doi:10.1186/s12864-023-09182-y)
Supplement: Supplementary file 4 — Additional file 4. [file 12864_2023_9182_MOESM4_ESM.xlsx]

## Sheet: File 4
KEGG pathway enrichment analysis of DEGs in S. japonicum feeding on C. cephalonica eggs.
First Category	Second Category	pathway ID	Description	upedgs_up numbers	upedgs_down numbers
Metabolism	Amino acid metabolism	map00310	Lysine degradation	3	0
Metabolism	Amino acid metabolism	map00260	Glycine, serine and threonine metabolism	3	0
Metabolism	Amino acid metabolism	map00250	Alanine, aspartate and glutamate metabolism	1	0
Metabolism	Lipid metabolism	map00061	Fatty acid biosynthesis	3	0
Metabolism	Metabolism of cofactors and vitamins	map00790	Folate biosynthesis	2	0
Metabolism	Lipid metabolism	map00140	Steroid hormone biosynthesis	2	0
Metabolism	Metabolism of other amino acids	map00410	beta-Alanine metabolism	2	0
Metabolism	Lipid metabolism	map00072	Synthesis and degradation of ketone bodies	1	0
Metabolism	Carbohydrate metabolism	map00650	Butanoate metabolism	1	0
Metabolism	Metabolism of cofactors and vitamins	map00860	Porphyrin and chlorophyll metabolism	1	0
Metabolism	Glycan biosynthesis and metabolism	map00604	Glycosphingolipid biosynthesis - ganglio series	1	0
Metabolism	Lipid metabolism	map00071	Fatty acid degradation	5	0
Metabolism	Glycan biosynthesis and metabolism	map00603	Glycosphingolipid biosynthesis - globo and isoglobo series	1	0
Metabolism	Amino acid metabolism	map00380	Tryptophan metabolism	4	0
Metabolism	Glycan biosynthesis and metabolism	map00511	Other glycan degradation	1	0
Metabolism	Carbohydrate metabolism	map00053	Ascorbate and aldarate metabolism	3	0
Metabolism	Carbohydrate metabolism	map00040	Pentose and glucuronate interconversions	4	0
Metabolism	Xenobiotics biodegradation and metabolism	map00983	Drug metabolism - other enzymes	4	0
Metabolism	Metabolism of cofactors and vitamins	map00670	One carbon pool by folate	1	0
Metabolism	Xenobiotics biodegradation and metabolism	map00980	Metabolism of xenobiotics by cytochrome P450	2	0
Metabolism	Lipid metabolism	map00062	Fatty acid elongation	1	0
Metabolism	Lipid metabolism	map00565	Ether lipid metabolism	1	0
Metabolism	Lipid metabolism	map00564	Glycerophospholipid metabolism	1	0
Metabolism	Lipid metabolism	map00561	Glycerolipid metabolism	2	0
Metabolism	Xenobiotics biodegradation and metabolism	map00982	Drug metabolism - cytochrome P450	2	0
Metabolism	Metabolism of terpenoids and polyketides	map00981	Insect hormone biosynthesis	7	0
Metabolism	Carbohydrate metabolism	map00051	Fructose and mannose metabolism	3	0
Metabolism	Amino acid metabolism	map00280	Valine, leucine and isoleucine degradation	4	0
Metabolism	Amino acid metabolism	map00350	Tyrosine metabolism	7	0
Metabolism	Lipid metabolism	map00100	Steroid biosynthesis	4	0
Metabolism	Carbohydrate metabolism	map00020	Citrate cycle (TCA cycle)	1	0
Metabolism	Lipid metabolism	map00590	Arachidonic acid metabolism	1	0
Metabolism	Metabolism of other amino acids	map00480	Glutathione metabolism	1	0
Metabolism	Metabolism of terpenoids and polyketides	map00900	Terpenoid backbone biosynthesis	2	0
Metabolism	Amino acid metabolism	map00270	Cysteine and methionine metabolism	1	0
Metabolism	Energy metabolism	map00190	Oxidative phosphorylation	2	0
Metabolism	Amino acid metabolism	map00220	Arginine biosynthesis	1	0
Metabolism	Metabolism of cofactors and vitamins	map00130	Ubiquinone and other terpenoid-quinone biosynthesis	2	0
Metabolism	Carbohydrate metabolism	map00500	Starch and sucrose metabolism	5	0
Metabolism	Carbohydrate metabolism	map00030	Pentose phosphate pathway	2	0
Metabolism	Metabolism of cofactors and vitamins	map00740	Riboflavin metabolism	1	0
Metabolism	Carbohydrate metabolism	map00620	Pyruvate metabolism	4	0
Metabolism	Metabolism of cofactors and vitamins	map00830	Retinol metabolism	3	0
Metabolism	Nucleotide metabolism	map00230	Purine metabolism	1	0
Metabolism	Amino acid metabolism	map00360	Phenylalanine metabolism	3	0
Metabolism	Glycan biosynthesis and metabolism	map00531	Glycosaminoglycan degradation	1	0
Metabolism	Lipid metabolism	map00591	Linoleic acid metabolism	1	0
Metabolism	Carbohydrate metabolism	map00630	Glyoxylate and dicarboxylate metabolism	3	0
Metabolism	Metabolism of cofactors and vitamins	map00730	Thiamine metabolism	1	0
Metabolism	Lipid metabolism	map01040	Biosynthesis of unsaturated fatty acids	3	0
Metabolism	Amino acid metabolism	map00340	Histidine metabolism	3	0
Metabolism	Lipid metabolism	map00592	alpha-Linolenic acid metabolism	1	0
Metabolism	Amino acid metabolism	map00330	Arginine and proline metabolism	3	0
Metabolism	Carbohydrate metabolism	map00520	Amino sugar and nucleotide sugar metabolism	3	0
Metabolism	Carbohydrate metabolism	map00010	Glycolysis / Gluconeogenesis	3	0
Metabolism	Amino acid metabolism	map00400	Phenylalanine, tyrosine and tryptophan biosynthesis	1	0
Metabolism	Lipid metabolism	map00600	Sphingolipid metabolism	2	0
Metabolism	Carbohydrate metabolism	map00640	Propanoate metabolism	1	0	133
Genetic Information Processing	Folding, sorting and degradation	map04120	Ubiquitin mediated proteolysis	1	0
Genetic Information Processing	Translation	map03010	Ribosome	1	0
Genetic Information Processing	Translation	map03008	Ribosome biogenesis in eukaryotes	1	0
Genetic Information Processing	Folding, sorting and degradation	map04141	Protein processing in endoplasmic reticulum	1	0	4
Environmental Information Processing	Signal transduction	map04024	cAMP signaling pathway	1	0
Environmental Information Processing	Signal transduction	map04015	Rap1 signaling pathway	2	0
Environmental Information Processing	Signal transduction	map04014	Ras signaling pathway	3	0
Environmental Information Processing	Signal transduction	map04010	MAPK signaling pathway	1	0
Environmental Information Processing	Signal transduction	map04013	MAPK signaling pathway - fly	2	0
Environmental Information Processing	Signal transduction	map04310	Wnt signaling pathway	1	0
Environmental Information Processing	Membrane transport	map02010	ABC transporters	1	0
Environmental Information Processing	Signal transduction	map04066	HIF-1 signaling pathway	2	0
Environmental Information Processing	Signal transduction	map04068	FoxO signaling pathway	2	0
Environmental Information Processing	Signal transduction	map04150	mTOR signaling pathway	2	0
Environmental Information Processing	Signal transduction	map04151	PI3K-Akt signaling pathway	4	0
Environmental Information Processing	Signal transduction	map04152	AMPK signaling pathway	7	0
Environmental Information Processing	Signal transduction	map04072	Phospholipase D signaling pathway	1	0
Environmental Information Processing	Signaling molecules and interaction	map04512	ECM-receptor interaction	2	0
Environmental Information Processing	Signal transduction	map04022	cGMP-PKG signaling pathway	1	0
Environmental Information Processing	Signaling molecules and interaction	map04514	Cell adhesion molecules (CAMs)	2	0	34
Cellular Processes	Cellular community - eukaryotes	map04530	Tight junction	1	0
Cellular Processes	Cellular community - eukaryotes	map04520	Adherens junction	1	0
Cellular Processes	Cell growth and death	map04115	p53 signaling pathway	1	0
Cellular Processes	Cell motility	map04810	Regulation of actin cytoskeleton	1	0
Cellular Processes	Transport and catabolism	map04146	Peroxisome	4	0
Cellular Processes	Transport and catabolism	map04145	Phagosome	2	0
Cellular Processes	Transport and catabolism	map04144	Endocytosis	1	0
Cellular Processes	Transport and catabolism	map04142	Lysosome	5	0
Cellular Processes	Transport and catabolism	map04140	Autophagy - animal	1	0
Cellular Processes	Cellular community - eukaryotes	map04510	Focal adhesion	1	0	18
Organismal Systems	Immune system	map04670	Leukocyte transendothelial migration	1	0
Organismal Systems	Endocrine system	map04920	Adipocytokine signaling pathway	2	0
Organismal Systems	Endocrine system	map04923	Regulation of lipolysis in adipocytes	1	0
Organismal Systems	Immune system	map04621	NOD-like receptor signaling pathway	1	0
Organismal Systems	Immune system	map04624	Toll and Imd signaling pathway	2	0
Organismal Systems	Endocrine system	map04928	Parathyroid hormone synthesis, secretion and action	1	0
Organismal Systems	Endocrine system	map04913	Ovarian steroidogenesis	1	0
Organismal Systems	Immune system	map04640	Hematopoietic cell lineage	1	0
Organismal Systems	Sensory system	map04750	Inflammatory mediator regulation of TRP channels	1	0
Organismal Systems	Excretory system	map04960	Aldosterone-regulated sodium reabsorption	1	0
Organismal Systems	Nervous system	map04723	Retrograde endocannabinoid signaling	2	0
Organismal Systems	Nervous system	map04722	Neurotrophin signaling pathway	1	0
Organismal Systems	Immune system	map04666	Fc gamma R-mediated phagocytosis	1	0
Organismal Systems	Nervous system	map04728	Dopaminergic synapse	3	0
Organismal Systems	Nervous system	map04726	Serotonergic synapse	1	0
Organismal Systems	Endocrine system	map04910	Insulin signaling pathway	5	0
Organismal Systems	Immune system	map04062	Chemokine signaling pathway	1	0
Organismal Systems	Digestive system	map04979	Cholesterol metabolism	4	0
Organismal Systems	Digestive system	map04972	Pancreatic secretion	1	0
Organismal Systems	Digestive system	map04973	Carbohydrate digestion and absorption	1	0
Organismal Systems	Digestive system	map04970	Salivary secretion	1	0
Organismal Systems	Digestive system	map04976	Bile secretion	1	0
Organismal Systems	Digestive system	map04975	Fat digestion and absorption	1	0
Organismal Systems	Environmental adaptation	map04714	Thermogenesis	3	0
Organismal Systems	Excretory system	map04964	Proximal tubule bicarbonate reclamation	1	0
Organismal Systems	Circulatory system	map04270	Vascular smooth muscle contraction	2	0
Organismal Systems	Endocrine system	map03320	PPAR signaling pathway	9	0
Organismal Systems	Endocrine system	map04922	Glucagon signaling pathway	1	0
Organismal Systems	Immune system	map04658	Th1 and Th2 cell differentiation	1	0
Organismal Systems	Immune system	map04625	C-type lectin receptor signaling pathway	1	0
Organismal Systems	Development	map04360	Axon guidance	1	0
Organismal Systems	Endocrine system	map04912	GnRH signaling pathway	1	0
Organismal Systems	Endocrine system	map04915	Estrogen signaling pathway	1	0
Organismal Systems	Endocrine system	map04917	Prolactin signaling pathway	1	0
Organismal Systems	Immune system	map04672	Intestinal immune network for IgA production	1	0
Organismal Systems	Aging	map04213	Longevity regulating pathway - multiple species	2	0
Organismal Systems	Aging	map04212	Longevity regulating pathway - worm	7	0
Organismal Systems	Aging	map04211	Longevity regulating pathway	1	0
Organismal Systems	Immune system	map04659	Th17 cell differentiation	1	0
Organismal Systems	Immune system	map04612	Antigen processing and presentation	2	0
Organismal Systems	Immune system	map04611	Platelet activation	1	0	72
Human Diseases	Immune diseases	map05332	Graft-versus-host disease	1	0
Human Diseases	Infectious diseases: Bacterial	map05152	Tuberculosis	1	0
Human Diseases	Immune diseases	map05330	Allograft rejection	1	0
Human Diseases	Immune diseases	map05321	Inflammatory bowel disease (IBD)	1	0
Human Diseases	Cancers: Specific types	map05225	Hepatocellular carcinoma	1	0
Human Diseases	Infectious diseases: Viral	map05168	Herpes simplex infection	1	0
Human Diseases	Immune diseases	map05310	Asthma	1	0
Human Diseases	Infectious diseases: Parasitic	map05140	Leishmaniasis	2	0
Human Diseases	Cancers: Specific types	map05222	Small cell lung cancer	1	0
Human Diseases	Infectious diseases: Bacterial	map05131	Shigellosis	1	0
Human Diseases	Infectious diseases: Bacterial	map05130	Pathogenic Escherichia coli infection	1	0
Human Diseases	Infectious diseases: Bacterial	map05133	Pertussis	1	0
Human Diseases	Substance dependence	map05034	Alcoholism	3	0
Human Diseases	Substance dependence	map05030	Cocaine addiction	2	0
Human Diseases	Substance dependence	map05031	Amphetamine addiction	2	0
Human Diseases	Infectious diseases: Bacterial	map05150	Staphylococcus aureus infection	1	0
Human Diseases	Cardiovascular diseases	map05418	Fluid shear stress and atherosclerosis	1	0
Human Diseases	Cardiovascular diseases	map05412	Arrhythmogenic right ventricular cardiomyopathy (ARVC)	1	0
Human Diseases	Infectious diseases: Viral	map05166	Human T-cell leukemia virus 1 infection	2	0
Human Diseases	Infectious diseases: Viral	map05164	Influenza A	1	0
Human Diseases	Infectious diseases: Viral	map05165	Human papillomavirus infection	1	0
Human Diseases	Infectious diseases: Viral	map05163	Human cytomegalovirus infection	1	0
Human Diseases	Infectious diseases: Viral	map05169	Epstein-Barr virus infection	2	0
Human Diseases	Cardiovascular diseases	map05416	Viral myocarditis	1	0
Human Diseases	Cardiovascular diseases	map05414	Dilated cardiomyopathy (DCM)	1	0
Human Diseases	Infectious diseases: Parasitic	map05145	Toxoplasmosis	2	0
Human Diseases	Neurodegenerative diseases	map05012	Parkinson disease	3	0
Human Diseases	Cardiovascular diseases	map05410	Hypertrophic cardiomyopathy (HCM)	1	0
Human Diseases	Drug resistance: Antineoplastic	map01523	Antifolate resistance	1	0
Human Diseases	Drug resistance: Antineoplastic	map01521	EGFR tyrosine kinase inhibitor resistance	1	0
Human Diseases	Drug resistance: Antineoplastic	map01524	Platinum drug resistance	1	0
Human Diseases	Endocrine and metabolic diseases	map04940	Type I diabetes mellitus	1	0
Human Diseases	Cancers: Overview	map05205	Proteoglycans in cancer	2	0
Human Diseases	Cancers: Overview	map05204	Chemical carcinogenesis	2	0
Human Diseases	Cancers: Overview	map05203	Viral carcinogenesis	2	0
Human Diseases	Cancers: Overview	map05202	Transcriptional misregulation in cancer	1	0
Human Diseases	Cancers: Overview	map05200	Pathways in cancer	2	0
Human Diseases	Immune diseases	map05320	Autoimmune thyroid disease	1	0
Human Diseases	Immune diseases	map05322	Systemic lupus erythematosus	2	0
Human Diseases	Immune diseases	map05323	Rheumatoid arthritis	1	0
Human Diseases	Infectious diseases: Bacterial	map05100	Bacterial invasion of epithelial cells	1	0
Human Diseases	Endocrine and metabolic diseases	map04933	AGE-RAGE signaling pathway in diabetic complications	1	0
Human Diseases	Endocrine and metabolic diseases	map04930	Type II diabetes mellitus	2	0
Human Diseases	Endocrine and metabolic diseases	map04932	Non-alcoholic fatty liver disease (NAFLD)	1	0
Human Diseases	Endocrine and metabolic diseases	map04931	Insulin resistance	4	0	64
				325
				0.907821
